# Supplementary material for: Detecting the Differences in Responses of Stomatal Conductance to Moisture Stresses between Deciduous Shrubs and Artemisia Subshrubs
Source: PLoS One. 2013 Dec 30;8(12):e84200. doi: 10.1371/journal.pone.0084200 (PMC3875489; doi:10.1371/journal.pone.0084200)
Supplement: Table S1 — Data measured by the authors group with Licor 6400 portable gas analyzer. (XLSX) [file pone.0084200.s001.xlsx]

## Sheet: Data
Table S1. Data measured by the authors group with Licor 6400 portable gas analyzer
AN - Net assimilation (mmol CO2 m-2 s-1)	PA - Air pressure (kPa)					OBSERV - Code of observation, unique for each observation
GS - stomatal conductance (mol H2O m-2 s-1)	DAY - Day code used in the analysis, unique for each day
VPD - Vapor pressure deficit (kPa)	PFT - Functional groups, code to be found in the text
Species	AN	GS	VPD	PA	DAY	PFT	OBSERV
Syringa pekinensis Rupr.	0.0087	0.0971	0.0227	89	CQ_BJZ_BJDXD622	DCDS	AG_BJZ_BJDX
Syringa pekinensis Rupr.	0.0071	0.0699	0.0236	89	CQ_BJZ_BJDXD622	DCDS	AG_BJZ_BJDX
Syringa pekinensis Rupr.	0.0085	0.104	0.0222	89	CQ_BJZ_BJDXD622	DCDS	AG_BJZ_BJDX
Syringa pekinensis Rupr.	0.0078	0.11	0.0222	89.1	CQ_BJZ_BJDXD622	DCDS	AG_BJZ_BJDX
Syringa pekinensis Rupr.	0.0042	0.051	0.0322	89	CQ_BJZ_BJDXD622	DCDS	AG_BJZ_BJDX
Syringa pekinensis Rupr.	0.0044	0.0516	0.0337	89	CQ_BJZ_BJDXD622	DCDS	AG_BJZ_BJDX
Syringa pekinensis Rupr.	0.0043	0.064	0.0332	89	CQ_BJZ_BJDXD622	DCDS	AG_BJZ_BJDX
Syringa pekinensis Rupr.	0.003	0.0435	0.0345	89	CQ_BJZ_BJDXD622	DCDS	AG_BJZ_BJDX
Syringa pekinensis Rupr.	-0.0015	0.061	0.0299	89	CQ_BJZ_BJDXD622	DCDS	AG_BJZ_BJDX
Syringa pekinensis Rupr.	-0.0015	0.0676	0.0302	89	CQ_BJZ_BJDXD622	DCDS	AG_BJZ_BJDX
Syringa pekinensis Rupr.	-0.0014	0.0559	0.0304	89	CQ_BJZ_BJDXD622	DCDS	AG_BJZ_BJDX
Syringa pekinensis Rupr.	-0.0005	0.0469	0.0309	89	CQ_BJZ_BJDXD622	DCDS	AG_BJZ_BJDX
Syringa pekinensis Rupr.	0.0043	0.0392	0.0459	89	CQ_BJZ_BJDXD622	DCDS	AG_BJZ_BJDX
Syringa pekinensis Rupr.	0.0049	0.0383	0.0443	89	CQ_BJZ_BJDXD622	DCDS	AG_BJZ_BJDX
Syringa pekinensis Rupr.	0.0039	0.0327	0.0451	89	CQ_BJZ_BJDXD622	DCDS	AG_BJZ_BJDX
Syringa pekinensis Rupr.	0.0069	0.0678	0.0414	89	CQ_BJZ_BJDXD622	DCDS	AG_BJZ_BJDX
Syringa pekinensis Rupr.	0.0043	0.0643	0.032	89	CQ_BJZ_BJDXD622	DCDS	AG_BJZ_BJDX
Syringa pekinensis Rupr.	0.0033	0.0549	0.0329	89	CQ_BJZ_BJDXD622	DCDS	AG_BJZ_BJDX
Syringa pekinensis Rupr.	0.0028	0.0518	0.0335	89	CQ_BJZ_BJDXD622	DCDS	AG_BJZ_BJDX
Syringa pekinensis Rupr.	0.0032	0.0571	0.0319	89	CQ_BJZ_BJDXD622	DCDS	AG_BJZ_BJDX
Syringa pekinensis Rupr.	0.0034	0.0633	0.0364	89	CQ_BJZ_BJDXD622	DCDS	AG_BJZ_BJDX
Syringa pekinensis Rupr.	0.0028	0.0664	0.0337	89	CQ_BJZ_BJDXD622	DCDS	AG_BJZ_BJDX
Syringa pekinensis Rupr.	0.0027	0.0572	0.0357	89	CQ_BJZ_BJDXD622	DCDS	AG_BJZ_BJDX
Syringa pekinensis Rupr.	0.0019	0.0497	0.0362	89	CQ_BJZ_BJDXD622	DCDS	AG_BJZ_BJDX
Syringa pekinensis Rupr.	0.0015	0.0585	0.0323	89	CQ_BJZ_BJDXD622	DCDS	AG_BJZ_BJDX
Syringa pekinensis Rupr.	0.0004	0.0572	0.0316	89	CQ_BJZ_BJDXD622	DCDS	AG_BJZ_BJDX
Syringa pekinensis Rupr.	0.0023	0.0355	0.0342	89	CQ_BJZ_BJDXD622	DCDS	AG_BJZ_BJDX
Syringa pekinensis Rupr.	0.001	0.0379	0.0335	89	CQ_BJZ_BJDXD622	DCDS	AG_BJZ_BJDX
Syringa pekinensis Rupr.	0.0024	0.0246	0.0508	88.9	CQ_BJZ_BJDXD622	DCDS	AG_BJZ_BJDX
Syringa pekinensis Rupr.	0.0022	0.0184	0.0482	88.9	CQ_BJZ_BJDXD622	DCDS	AG_BJZ_BJDX
Syringa pekinensis Rupr.	0.0016	0.0269	0.0444	88.9	CQ_BJZ_BJDXD622	DCDS	AG_BJZ_BJDX
Syringa pekinensis Rupr.	0.0021	0.0316	0.0494	88.9	CQ_BJZ_BJDXD622	DCDS	AG_BJZ_BJDX
Syringa pekinensis Rupr.	0.0027	0.0522	0.0373	88.9	CQ_BJZ_BJDXD622	DCDS	AG_BJZ_BJDX
Syringa pekinensis Rupr.	0.0018	0.0569	0.0362	88.9	CQ_BJZ_BJDXD622	DCDS	AG_BJZ_BJDX
Syringa pekinensis Rupr.	0.0016	0.0263	0.0355	88.9	CQ_BJZ_BJDXD622	DCDS	AG_BJZ_BJDX
Syringa pekinensis Rupr.	0.0013	0.0416	0.0374	88.9	CQ_BJZ_BJDXD622	DCDS	AG_BJZ_BJDX
Syringa pekinensis Rupr.	-0.0014	0.0611	0.0349	88.9	CQ_BJZ_BJDXD622	DCDS	AG_BJZ_BJDX
Syringa pekinensis Rupr.	-0.0011	0.0454	0.0363	88.9	CQ_BJZ_BJDXD622	DCDS	AG_BJZ_BJDX
Syringa pekinensis Rupr.	-0.0022	0.0597	0.0357	88.9	CQ_BJZ_BJDXD622	DCDS	AG_BJZ_BJDX
Syringa pekinensis Rupr.	-0.0023	0.0278	0.0375	88.9	CQ_BJZ_BJDXD622	DCDS	AG_BJZ_BJDX
Syringa pekinensis Rupr.	0.0022	0.0405	0.0333	88.9	CQ_BJZ_BJDXD622	DCDS	AG_BJZ_BJDX
Syringa pekinensis Rupr.	0.0026	0.0317	0.0336	88.9	CQ_BJZ_BJDXD622	DCDS	AG_BJZ_BJDX
Syringa pekinensis Rupr.	0.0021	0.0292	0.0335	88.9	CQ_BJZ_BJDXD622	DCDS	AG_BJZ_BJDX
Syringa pekinensis Rupr.	0.002	0.0326	0.0344	88.9	CQ_BJZ_BJDXD622	DCDS	AG_BJZ_BJDX
Syringa pekinensis Rupr.	0.0016	0.0438	0.0261	88.9	CQ_BJZ_BJDXD622	DCDS	AG_BJZ_BJDX
Syringa pekinensis Rupr.	0.0017	0.0468	0.0264	88.9	CQ_BJZ_BJDXD622	DCDS	AG_BJZ_BJDX
Syringa pekinensis Rupr.	0.0007	0.0326	0.0273	88.9	CQ_BJZ_BJDXD622	DCDS	AG_BJZ_BJDX
Syringa pekinensis Rupr.	0.0015	0.0333	0.0282	88.9	CQ_BJZ_BJDXD622	DCDS	AG_BJZ_BJDX
Syringa pekinensis Rupr.	0.0016	0.0389	0.0221	88.9	CQ_BJZ_BJDXD622	DCDS	AG_BJZ_BJDX
Syringa pekinensis Rupr.	0.0013	0.0082	0.0236	88.9	CQ_BJZ_BJDXD622	DCDS	AG_BJZ_BJDX
Syringa pekinensis Rupr.	0.0012	0.0247	0.0234	88.9	CQ_BJZ_BJDXD622	DCDS	AG_BJZ_BJDX
Syringa pekinensis Rupr.	0.0016	0.0123	0.0236	88.9	CQ_BJZ_BJDXD622	DCDS	AG_BJZ_BJDX
Syringa pekinensis Rupr.	0.0023	0.0447	0.0225	88.9	CQ_BJZ_BJDXD622	DCDS	AG_BJZ_BJDX
Lespedeza bicolor Turcz.	0.0028	0.0703	0.0105	88.3	CR_BJZ_HZHZD621	LEGM	AH_BJZ_HZHZ
Lespedeza bicolor Turcz.	0.0026	0.0536	0.0105	88.3	CR_BJZ_HZHZD621	LEGM	AH_BJZ_HZHZ
Lespedeza bicolor Turcz.	0.0073	0.1463	0.0099	88.3	CR_BJZ_HZHZD621	LEGM	AH_BJZ_HZHZ
Lespedeza bicolor Turcz.	0.0057	0.1587	0.0098	88.3	CR_BJZ_HZHZD621	LEGM	AH_BJZ_HZHZ
Lespedeza bicolor Turcz.	0.0047	0.1713	0.0132	88.3	CR_BJZ_HZHZD621	LEGM	AH_BJZ_HZHZ
Lespedeza bicolor Turcz.	0.004	0.112	0.0143	88.3	CR_BJZ_HZHZD621	LEGM	AH_BJZ_HZHZ
Lespedeza bicolor Turcz.	0.0044	0.1037	0.0148	88.3	CR_BJZ_HZHZD621	LEGM	AH_BJZ_HZHZ
Lespedeza bicolor Turcz.	0.0043	0.0685	0.0158	88.3	CR_BJZ_HZHZD621	LEGM	AH_BJZ_HZHZ
Lespedeza bicolor Turcz.	-0.0008	0.102	0.0145	88.3	CR_BJZ_HZHZD621	LEGM	AH_BJZ_HZHZ
Lespedeza bicolor Turcz.	-0.0017	0.1183	0.0145	88.3	CR_BJZ_HZHZD621	LEGM	AH_BJZ_HZHZ
Lespedeza bicolor Turcz.	-0.0015	0.0716	0.016	88.3	CR_BJZ_HZHZD621	LEGM	AH_BJZ_HZHZ
Lespedeza bicolor Turcz.	-0.001	0.0486	0.0165	88.3	CR_BJZ_HZHZD621	LEGM	AH_BJZ_HZHZ
Lespedeza bicolor Turcz.	0.0077	0.1167	0.0307	88.3	CR_BJZ_HZHZD621	LEGM	AH_BJZ_HZHZ
Lespedeza bicolor Turcz.	0.0129	0.2517	0.0246	88.3	CR_BJZ_HZHZD621	LEGM	AH_BJZ_HZHZ
Lespedeza bicolor Turcz.	0.0075	0.0944	0.0343	88.3	CR_BJZ_HZHZD621	LEGM	AH_BJZ_HZHZ
Lespedeza bicolor Turcz.	0.0082	0.1077	0.0342	88.3	CR_BJZ_HZHZD621	LEGM	AH_BJZ_HZHZ
Lespedeza bicolor Turcz.	0.0085	0.0825	0.0496	88.3	CR_BJZ_HZHZD621	LEGM	AH_BJZ_HZHZ
Lespedeza bicolor Turcz.	0.0053	0.0488	0.0508	88.3	CR_BJZ_HZHZD621	LEGM	AH_BJZ_HZHZ
Lespedeza bicolor Turcz.	0.0055	0.0379	0.0492	88.3	CR_BJZ_HZHZD621	LEGM	AH_BJZ_HZHZ
Lespedeza bicolor Turcz.	0.0038	0.0486	0.0523	88.3	CR_BJZ_HZHZD621	LEGM	AH_BJZ_HZHZ
Lespedeza bicolor Turcz.	0.0036	0.0427	0.0482	88.3	CR_BJZ_HZHZD621	LEGM	AH_BJZ_HZHZ
Lespedeza bicolor Turcz.	0.0081	0.0934	0.0428	88.3	CR_BJZ_HZHZD621	LEGM	AH_BJZ_HZHZ
Lespedeza bicolor Turcz.	0.0076	0.0691	0.0475	88.3	CR_BJZ_HZHZD621	LEGM	AH_BJZ_HZHZ
Lespedeza bicolor Turcz.	0.0039	0.0422	0.0483	88.3	CR_BJZ_HZHZD621	LEGM	AH_BJZ_HZHZ
Lespedeza bicolor Turcz.	0.0038	0.0495	0.0368	88.2	CR_BJZ_HZHZD621	LEGM	AH_BJZ_HZHZ
Lespedeza bicolor Turcz.	0.0042	0.0579	0.0362	88.2	CR_BJZ_HZHZD621	LEGM	AH_BJZ_HZHZ
Lespedeza bicolor Turcz.	0.0054	0.067	0.0354	88.2	CR_BJZ_HZHZD621	LEGM	AH_BJZ_HZHZ
Lespedeza bicolor Turcz.	0.0058	0.0668	0.035	88.2	CR_BJZ_HZHZD621	LEGM	AH_BJZ_HZHZ
Lespedeza bicolor Turcz.	0.0005	0.0711	0.0269	88.1	CR_BJZ_HZHZD621	LEGM	AH_BJZ_HZHZ
Lespedeza bicolor Turcz.	-0.0029	0.0612	0.0283	88.1	CR_BJZ_HZHZD621	LEGM	AH_BJZ_HZHZ
Lespedeza bicolor Turcz.	0.0006	0.0416	0.0281	88.1	CR_BJZ_HZHZD621	LEGM	AH_BJZ_HZHZ
Lespedeza bicolor Turcz.	0.0005	0.0566	0.0284	88.1	CR_BJZ_HZHZD621	LEGM	AH_BJZ_HZHZ
Lespedeza bicolor Turcz.	-0.0022	0.0577	0.0281	88.1	CR_BJZ_HZHZD621	LEGM	AH_BJZ_HZHZ
Lespedeza bicolor Turcz.	-0.003	0.0374	0.0295	88.1	CR_BJZ_HZHZD621	LEGM	AH_BJZ_HZHZ
Lespedeza bicolor Turcz.	-0.0016	0.0032	0.0306	88.1	CR_BJZ_HZHZD621	LEGM	AH_BJZ_HZHZ
Lespedeza bicolor Turcz.	-0.0021	0.0431	0.0285	88.1	CR_BJZ_HZHZD621	LEGM	AH_BJZ_HZHZ
Lespedeza bicolor Turcz.	0.0008	0.0631	0.0301	88.2	CR_BJZ_HZHZD621	LEGM	AH_BJZ_HZHZ
Lespedeza bicolor Turcz.	0.001	0.0324	0.0334	88.2	CR_BJZ_HZHZD621	LEGM	AH_BJZ_HZHZ
Lespedeza bicolor Turcz.	0.0031	0.061	0.0317	88.2	CR_BJZ_HZHZD621	LEGM	AH_BJZ_HZHZ
Lespedeza bicolor Turcz.	0.0028	0.0397	0.0338	88.2	CR_BJZ_HZHZD621	LEGM	AH_BJZ_HZHZ
Lespedeza bicolor Turcz.	0.0015	0.0256	0.0234	88.1	CR_BJZ_HZHZD621	LEGM	AH_BJZ_HZHZ
Lespedeza bicolor Turcz.	0.0032	0.0368	0.0232	88.1	CR_BJZ_HZHZD621	LEGM	AH_BJZ_HZHZ
Lespedeza bicolor Turcz.	0.0033	0.052	0.0225	88.1	CR_BJZ_HZHZD621	LEGM	AH_BJZ_HZHZ
Lespedeza bicolor Turcz.	0.0039	0.0476	0.0235	88.1	CR_BJZ_HZHZD621	LEGM	AH_BJZ_HZHZ
Vitex negundo Linn. var.heterophylla (Franch.) Rehd.	0.0188	0.1623	0.0191	89.1	CS_BJZ_JTD622	DCDS	AI_BJZ_JT
Vitex negundo Linn. var.heterophylla (Franch.) Rehd.	0.0215	0.4267	0.0165	89.1	CS_BJZ_JTD622	DCDS	AI_BJZ_JT
Vitex negundo Linn. var.heterophylla (Franch.) Rehd.	0.0129	0.2283	0.0183	89.1	CS_BJZ_JTD622	DCDS	AI_BJZ_JT
Vitex negundo Linn. var.heterophylla (Franch.) Rehd.	0.0191	0.2657	0.0202	89.1	CS_BJZ_JTD622	DCDS	AI_BJZ_JT
Vitex negundo Linn. var.heterophylla (Franch.) Rehd.	0.0041	0.137	0.0319	89	CS_BJZ_JTD622	DCDS	AI_BJZ_JT
Vitex negundo Linn. var.heterophylla (Franch.) Rehd.	0.0089	0.1693	0.031	89	CS_BJZ_JTD622	DCDS	AI_BJZ_JT
Vitex negundo Linn. var.heterophylla (Franch.) Rehd.	0.0057	0.1577	0.0317	89	CS_BJZ_JTD622	DCDS	AI_BJZ_JT
Vitex negundo Linn. var.heterophylla (Franch.) Rehd.	0.0073	0.0963	0.0327	89	CS_BJZ_JTD622	DCDS	AI_BJZ_JT
Vitex negundo Linn. var.heterophylla (Franch.) Rehd.	-0.0048	0.177	0.0306	89	CS_BJZ_JTD622	DCDS	AI_BJZ_JT
Vitex negundo Linn. var.heterophylla (Franch.) Rehd.	-0.003	0.16	0.03	89	CS_BJZ_JTD622	DCDS	AI_BJZ_JT
Vitex negundo Linn. var.heterophylla (Franch.) Rehd.	-0.0034	0.1663	0.0299	89	CS_BJZ_JTD622	DCDS	AI_BJZ_JT
Vitex negundo Linn. var.heterophylla (Franch.) Rehd.	-0.001	0.0746	0.0311	89	CS_BJZ_JTD622	DCDS	AI_BJZ_JT
Vitex negundo Linn. var.heterophylla (Franch.) Rehd.	0.0162	0.25	0.0381	89	CS_BJZ_JTD622	DCDS	AI_BJZ_JT
Vitex negundo Linn. var.heterophylla (Franch.) Rehd.	0.0153	0.2063	0.0386	89	CS_BJZ_JTD622	DCDS	AI_BJZ_JT
Vitex negundo Linn. var.heterophylla (Franch.) Rehd.	0.0175	0.2563	0.0359	89	CS_BJZ_JTD622	DCDS	AI_BJZ_JT
Vitex negundo Linn. var.heterophylla (Franch.) Rehd.	0.015	0.186	0.037	89	CS_BJZ_JTD622	DCDS	AI_BJZ_JT
Vitex negundo Linn. var.heterophylla (Franch.) Rehd.	0.0048	0.1097	0.0386	89	CS_BJZ_JTD622	DCDS	AI_BJZ_JT
Vitex negundo Linn. var.heterophylla (Franch.) Rehd.	0.0112	0.173	0.0352	89	CS_BJZ_JTD622	DCDS	AI_BJZ_JT
Vitex negundo Linn. var.heterophylla (Franch.) Rehd.	0.006	0.0992	0.038	89	CS_BJZ_JTD622	DCDS	AI_BJZ_JT
Vitex negundo Linn. var.heterophylla (Franch.) Rehd.	0.0046	0.0983	0.0368	89	CS_BJZ_JTD622	DCDS	AI_BJZ_JT
Vitex negundo Linn. var.heterophylla (Franch.) Rehd.	0.0013	0.0365	0.04	89	CS_BJZ_JTD622	DCDS	AI_BJZ_JT
Vitex negundo Linn. var.heterophylla (Franch.) Rehd.	0.0036	0.0949	0.034	89	CS_BJZ_JTD622	DCDS	AI_BJZ_JT
Vitex negundo Linn. var.heterophylla (Franch.) Rehd.	0.0026	0.0555	0.0386	89	CS_BJZ_JTD622	DCDS	AI_BJZ_JT
Vitex negundo Linn. var.heterophylla (Franch.) Rehd.	0.0023	0.0803	0.0371	89	CS_BJZ_JTD622	DCDS	AI_BJZ_JT
Vitex negundo Linn. var.heterophylla (Franch.) Rehd.	0.0048	0.07	0.0377	89	CS_BJZ_JTD622	DCDS	AI_BJZ_JT
Vitex negundo Linn. var.heterophylla (Franch.) Rehd.	0.009	0.1327	0.0377	89	CS_BJZ_JTD622	DCDS	AI_BJZ_JT
Vitex negundo Linn. var.heterophylla (Franch.) Rehd.	0.0155	0.2003	0.0352	89	CS_BJZ_JTD622	DCDS	AI_BJZ_JT
Vitex negundo Linn. var.heterophylla (Franch.) Rehd.	0.0084	0.0917	0.0375	89	CS_BJZ_JTD622	DCDS	AI_BJZ_JT
Vitex negundo Linn. var.heterophylla (Franch.) Rehd.	0.007	0.0953	0.0501	88.9	CS_BJZ_JTD622	DCDS	AI_BJZ_JT
Vitex negundo Linn. var.heterophylla (Franch.) Rehd.	0.0039	0.0428	0.0532	88.9	CS_BJZ_JTD622	DCDS	AI_BJZ_JT
Vitex negundo Linn. var.heterophylla (Franch.) Rehd.	0.0044	0.144	0.0462	88.9	CS_BJZ_JTD622	DCDS	AI_BJZ_JT
Vitex negundo Linn. var.heterophylla (Franch.) Rehd.	0.008	0.108	0.0467	88.9	CS_BJZ_JTD622	DCDS	AI_BJZ_JT
Vitex negundo Linn. var.heterophylla (Franch.) Rehd.	0.0018	0.0419	0.0378	88.9	CS_BJZ_JTD622	DCDS	AI_BJZ_JT
Vitex negundo Linn. var.heterophylla (Franch.) Rehd.	0.0032	0.0545	0.0357	88.9	CS_BJZ_JTD622	DCDS	AI_BJZ_JT
Vitex negundo Linn. var.heterophylla (Franch.) Rehd.	0.0033	0.0419	0.0365	88.9	CS_BJZ_JTD622	DCDS	AI_BJZ_JT
Vitex negundo Linn. var.heterophylla (Franch.) Rehd.	0.0017	0.0203	0.0378	88.9	CS_BJZ_JTD622	DCDS	AI_BJZ_JT
Vitex negundo Linn. var.heterophylla (Franch.) Rehd.	-0.0031	0.0452	0.0363	88.9	CS_BJZ_JTD622	DCDS	AI_BJZ_JT
Vitex negundo Linn. var.heterophylla (Franch.) Rehd.	-0.0031	0.0383	0.0359	88.9	CS_BJZ_JTD622	DCDS	AI_BJZ_JT
Vitex negundo Linn. var.heterophylla (Franch.) Rehd.	-0.0018	0.0288	0.0361	88.9	CS_BJZ_JTD622	DCDS	AI_BJZ_JT
Vitex negundo Linn. var.heterophylla (Franch.) Rehd.	-0.0028	0.0406	0.0344	88.9	CS_BJZ_JTD622	DCDS	AI_BJZ_JT
Vitex negundo Linn. var.heterophylla (Franch.) Rehd.	0.0041	0.0843	0.0342	88.9	CS_BJZ_JTD622	DCDS	AI_BJZ_JT
Vitex negundo Linn. var.heterophylla (Franch.) Rehd.	0.0035	0.106	0.0341	88.9	CS_BJZ_JTD622	DCDS	AI_BJZ_JT
Vitex negundo Linn. var.heterophylla (Franch.) Rehd.	0.0037	0.0867	0.034	88.9	CS_BJZ_JTD622	DCDS	AI_BJZ_JT
Vitex negundo Linn. var.heterophylla (Franch.) Rehd.	0.0146	0.2757	0.0337	88.9	CS_BJZ_JTD622	DCDS	AI_BJZ_JT
Vitex negundo Linn. var.heterophylla (Franch.) Rehd.	0.0047	0.1343	0.0342	88.9	CS_BJZ_JTD622	DCDS	AI_BJZ_JT
Vitex negundo Linn. var.heterophylla (Franch.) Rehd.	0.001	0.0461	0.0284	88.9	CS_BJZ_JTD622	DCDS	AI_BJZ_JT
Vitex negundo Linn. var.heterophylla (Franch.) Rehd.	0.001	0.0737	0.0275	88.9	CS_BJZ_JTD622	DCDS	AI_BJZ_JT
Vitex negundo Linn. var.heterophylla (Franch.) Rehd.	0.0024	0.0517	0.0282	88.9	CS_BJZ_JTD622	DCDS	AI_BJZ_JT
Vitex negundo Linn. var.heterophylla (Franch.) Rehd.	0.002	0.0349	0.0282	88.9	CS_BJZ_JTD622	DCDS	AI_BJZ_JT
Vitex negundo Linn. var.heterophylla (Franch.) Rehd.	0.0024	0.0295	0.0252	88.9	CS_BJZ_JTD622	DCDS	AI_BJZ_JT
Vitex negundo Linn. var.heterophylla (Franch.) Rehd.	0.0023	0.0393	0.0255	88.9	CS_BJZ_JTD622	DCDS	AI_BJZ_JT
Vitex negundo Linn. var.heterophylla (Franch.) Rehd.	0.001	0.0445	0.0256	88.9	CS_BJZ_JTD622	DCDS	AI_BJZ_JT
Vitex negundo Linn. var.heterophylla (Franch.) Rehd.	0.0036	0.0473	0.0255	88.9	CS_BJZ_JTD622	DCDS	AI_BJZ_JT
Caragana pygmaea Linn.	0.0101	0.0902	0.0147	89.1	DE_GRS_AJJE05	LEGM	AJ_GRS_AJJE
Caragana pygmaea Linn.	-0.0012	0.0441	0.0149	89.1	DE_GRS_AJJE05	LEGM	AJ_GRS_AJJE
Caragana pygmaea Linn.	0.0109	0.0905	0.0159	89.1	DE_GRS_AJJE05	LEGM	AJ_GRS_AJJE
Caragana pygmaea Linn.	-0.0013	0.0699	0.0157	89.1	DE_GRS_AJJE05	LEGM	AJ_GRS_AJJE
Caragana pygmaea Linn.	0.0135	0.1163	0.0174	89.1	DE_GRS_AJJE05	LEGM	AJ_GRS_AJJE
Caragana pygmaea Linn.	-0.0011	0.079	0.017	89.1	DE_GRS_AJJE05	LEGM	AJ_GRS_AJJE
Caragana pygmaea Linn.	0.0116	0.107	0.0182	89.1	DE_GRS_AJJE05	LEGM	AJ_GRS_AJJE
Caragana pygmaea Linn.	-0.0011	0.083	0.0176	89.1	DE_GRS_AJJE05	LEGM	AJ_GRS_AJJE
Caragana pygmaea Linn.	0.0103	0.122	0.0189	89	DE_GRS_AJJE05	LEGM	AJ_GRS_AJJE
Caragana pygmaea Linn.	-0.0011	0.1037	0.018	89.1	DE_GRS_AJJE05	LEGM	AJ_GRS_AJJE
Caragana pygmaea Linn.	0.0094	0.077	0.0239	89	DE_GRS_AJJE05	LEGM	AJ_GRS_AJJE
Caragana pygmaea Linn.	-0.0014	0.0536	0.0221	89	DE_GRS_AJJE05	LEGM	AJ_GRS_AJJE
Caragana pygmaea Linn.	0.0111	0.1007	0.0241	89	DE_GRS_AJJE05	LEGM	AJ_GRS_AJJE
Caragana pygmaea Linn.	-0.0018	0.0877	0.0235	89	DE_GRS_AJJE05	LEGM	AJ_GRS_AJJE
Caragana pygmaea Linn.	0.0112	0.0966	0.0242	89	DE_GRS_AJJE05	LEGM	AJ_GRS_AJJE
Caragana pygmaea Linn.	-0.0016	0.0922	0.0233	89	DE_GRS_AJJE05	LEGM	AJ_GRS_AJJE
Caragana pygmaea Linn.	0.01	0.0806	0.0258	89	DE_GRS_AJJE05	LEGM	AJ_GRS_AJJE
Caragana pygmaea Linn.	-0.0017	0.0522	0.0256	89	DE_GRS_AJJE05	LEGM	AJ_GRS_AJJE
Caragana pygmaea Linn.	0.0087	0.0894	0.0282	89	DE_GRS_AJJE05	LEGM	AJ_GRS_AJJE
Caragana pygmaea Linn.	-0.002	0.06	0.027	89	DE_GRS_AJJE05	LEGM	AJ_GRS_AJJE
Caragana pygmaea Linn.	0.0084	0.0537	0.0301	88.9	DE_GRS_AJJE05	LEGM	AJ_GRS_AJJE
Caragana pygmaea Linn.	-0.003	0.0339	0.0283	88.9	DE_GRS_AJJE05	LEGM	AJ_GRS_AJJE
Caragana pygmaea Linn.	0.0084	0.0633	0.0298	88.9	DE_GRS_AJJE05	LEGM	AJ_GRS_AJJE
Caragana pygmaea Linn.	-0.0021	0.0393	0.0288	88.9	DE_GRS_AJJE05	LEGM	AJ_GRS_AJJE
Caragana pygmaea Linn.	0.0083	0.0761	0.0296	88.9	DE_GRS_AJJE05	LEGM	AJ_GRS_AJJE
Caragana pygmaea Linn.	-0.003	0.0714	0.0277	88.9	DE_GRS_AJJE05	LEGM	AJ_GRS_AJJE
Caragana pygmaea Linn.	0.0094	0.0766	0.03	88.9	DE_GRS_AJJE05	LEGM	AJ_GRS_AJJE
Caragana pygmaea Linn.	-0.0023	0.0495	0.0279	88.9	DE_GRS_AJJE05	LEGM	AJ_GRS_AJJE
Caragana pygmaea Linn.	0.0094	0.0688	0.0312	88.9	DE_GRS_AJJE05	LEGM	AJ_GRS_AJJE
Caragana pygmaea Linn.	-0.0035	0.0396	0.0294	88.9	DE_GRS_AJJE05	LEGM	AJ_GRS_AJJE
Caragana pygmaea Linn.	0.0057	0.0408	0.0368	88.8	DE_GRS_AJJE05	LEGM	AJ_GRS_AJJE
Caragana pygmaea Linn.	-0.0021	0.0229	0.035	88.8	DE_GRS_AJJE05	LEGM	AJ_GRS_AJJE
Caragana pygmaea Linn.	0.0072	0.0491	0.0358	88.8	DE_GRS_AJJE05	LEGM	AJ_GRS_AJJE
Caragana pygmaea Linn.	-0.0041	0.0355	0.0347	88.8	DE_GRS_AJJE05	LEGM	AJ_GRS_AJJE
Caragana pygmaea Linn.	0.0079	0.0598	0.0377	88.8	DE_GRS_AJJE05	LEGM	AJ_GRS_AJJE
Caragana pygmaea Linn.	-0.003	0.0462	0.0348	88.8	DE_GRS_AJJE05	LEGM	AJ_GRS_AJJE
Caragana pygmaea Linn.	0.0035	0.0386	0.0373	88.8	DE_GRS_AJJE05	LEGM	AJ_GRS_AJJE
Caragana pygmaea Linn.	-0.0029	0.0279	0.0358	88.8	DE_GRS_AJJE05	LEGM	AJ_GRS_AJJE
Caragana pygmaea Linn.	0.0053	0.0582	0.0363	88.8	DE_GRS_AJJE05	LEGM	AJ_GRS_AJJE
Caragana pygmaea Linn.	-0.0031	0.0474	0.0356	88.7	DE_GRS_AJJE05	LEGM	AJ_GRS_AJJE
Caragana pygmaea Linn.	0.0117	0.111	0.0358	88.7	DE_GRS_AJJE05	LEGM	AJ_GRS_AJJE
Caragana pygmaea Linn.	-0.0031	0.0585	0.0357	88.7	DE_GRS_AJJE05	LEGM	AJ_GRS_AJJE
Caragana pygmaea Linn.	0.0037	0.035	0.0305	88.6	DE_GRS_AJJE05	LEGM	AJ_GRS_AJJE
Caragana pygmaea Linn.	-0.0008	0.021	0.0296	88.6	DE_GRS_AJJE05	LEGM	AJ_GRS_AJJE
Caragana pygmaea Linn.	0.0039	0.0304	0.0302	88.5	DE_GRS_AJJE05	LEGM	AJ_GRS_AJJE
Caragana pygmaea Linn.	-0.003	0.0271	0.0291	88.5	DE_GRS_AJJE05	LEGM	AJ_GRS_AJJE
Caragana pygmaea Linn.	0.0038	0.0491	0.0285	88.5	DE_GRS_AJJE05	LEGM	AJ_GRS_AJJE
Caragana pygmaea Linn.	-0.0031	0.0293	0.028	88.6	DE_GRS_AJJE05	LEGM	AJ_GRS_AJJE
Caragana pygmaea Linn.	0.0051	0.0528	0.0281	88.5	DE_GRS_AJJE05	LEGM	AJ_GRS_AJJE
Caragana pygmaea Linn.	-0.0022	0.0479	0.0276	88.5	DE_GRS_AJJE05	LEGM	AJ_GRS_AJJE
Caragana pygmaea Linn.	0.0019	0.0448	0.0273	88.5	DE_GRS_AJJE05	LEGM	AJ_GRS_AJJE
Caragana pygmaea Linn.	-0.0023	0.0393	0.027	88.5	DE_GRS_AJJE05	LEGM	AJ_GRS_AJJE
Caragana pygmaea Linn.	0.004	0.142	0.011	87.9	DE_GRS_AJJE071	LEGM	AJ_GRS_AJJE
Caragana pygmaea Linn.	0.0068	0.1507	0.0114	87.9	DE_GRS_AJJE071	LEGM	AJ_GRS_AJJE
Caragana pygmaea Linn.	0.0047	0.1347	0.0113	87.9	DE_GRS_AJJE071	LEGM	AJ_GRS_AJJE
Caragana pygmaea Linn.	0.0055	0.22	0.011	87.9	DE_GRS_AJJE071	LEGM	AJ_GRS_AJJE
Caragana pygmaea Linn.	0.0096	0.1927	0.0142	88	DE_GRS_AJJE071	LEGM	AJ_GRS_AJJE
Caragana pygmaea Linn.	0.0106	0.238	0.014	88	DE_GRS_AJJE071	LEGM	AJ_GRS_AJJE
Caragana pygmaea Linn.	0.0104	0.2243	0.0143	88	DE_GRS_AJJE071	LEGM	AJ_GRS_AJJE
Caragana pygmaea Linn.	0.0112	0.2113	0.0144	88	DE_GRS_AJJE071	LEGM	AJ_GRS_AJJE
Caragana pygmaea Linn.	0.0118	0.255	0.0182	88	DE_GRS_AJJE071	LEGM	AJ_GRS_AJJE
Caragana pygmaea Linn.	0.017	0.3317	0.0184	88	DE_GRS_AJJE071	LEGM	AJ_GRS_AJJE
Caragana pygmaea Linn.	0.0125	0.2767	0.0193	88	DE_GRS_AJJE071	LEGM	AJ_GRS_AJJE
Caragana pygmaea Linn.	0.0154	0.3323	0.0197	88	DE_GRS_AJJE071	LEGM	AJ_GRS_AJJE
Caragana pygmaea Linn.	0.0098	0.14	0.0249	88	DE_GRS_AJJE071	LEGM	AJ_GRS_AJJE
Caragana pygmaea Linn.	0.016	0.2363	0.0243	88	DE_GRS_AJJE071	LEGM	AJ_GRS_AJJE
Caragana pygmaea Linn.	0.0157	0.2377	0.0252	88	DE_GRS_AJJE071	LEGM	AJ_GRS_AJJE
Caragana pygmaea Linn.	0.0157	0.2457	0.0251	88	DE_GRS_AJJE071	LEGM	AJ_GRS_AJJE
Caragana pygmaea Linn.	-0.0062	0.2607	0.0275	88	DE_GRS_AJJE071	LEGM	AJ_GRS_AJJE
Caragana pygmaea Linn.	-0.0048	0.1967	0.0292	88	DE_GRS_AJJE071	LEGM	AJ_GRS_AJJE
Caragana pygmaea Linn.	-0.003	0.239	0.0298	88.1	DE_GRS_AJJE071	LEGM	AJ_GRS_AJJE
Caragana pygmaea Linn.	0.0157	0.0973	0.036	88.1	DE_GRS_AJJE071	LEGM	AJ_GRS_AJJE
Caragana pygmaea Linn.	0.0207	0.1507	0.0369	88.1	DE_GRS_AJJE071	LEGM	AJ_GRS_AJJE
Caragana pygmaea Linn.	0.0173	0.162	0.0374	88.1	DE_GRS_AJJE071	LEGM	AJ_GRS_AJJE
Caragana pygmaea Linn.	0.0208	0.178	0.0367	88.1	DE_GRS_AJJE071	LEGM	AJ_GRS_AJJE
Caragana pygmaea Linn.	0.0042	0.0837	0.0501	88	DE_GRS_AJJE071	LEGM	AJ_GRS_AJJE
Caragana pygmaea Linn.	0.0076	0.17	0.0507	88	DE_GRS_AJJE071	LEGM	AJ_GRS_AJJE
Caragana pygmaea Linn.	0.0078	0.1643	0.0508	88	DE_GRS_AJJE071	LEGM	AJ_GRS_AJJE
Caragana pygmaea Linn.	0.0056	0.159	0.0482	88	DE_GRS_AJJE071	LEGM	AJ_GRS_AJJE
Caragana pygmaea Linn.	0.009	0.1003	0.0481	88	DE_GRS_AJJE071	LEGM	AJ_GRS_AJJE
Caragana pygmaea Linn.	0.0137	0.1733	0.0456	88	DE_GRS_AJJE071	LEGM	AJ_GRS_AJJE
Caragana pygmaea Linn.	0.0137	0.16	0.0474	88	DE_GRS_AJJE071	LEGM	AJ_GRS_AJJE
Caragana pygmaea Linn.	0.0114	0.1783	0.045	88	DE_GRS_AJJE071	LEGM	AJ_GRS_AJJE
Caragana pygmaea Linn.	0.0072	0.0966	0.0478	88	DE_GRS_AJJE071	LEGM	AJ_GRS_AJJE
Caragana pygmaea Linn.	0.0108	0.1463	0.0465	88	DE_GRS_AJJE071	LEGM	AJ_GRS_AJJE
Caragana pygmaea Linn.	0.0095	0.1537	0.0463	88	DE_GRS_AJJE071	LEGM	AJ_GRS_AJJE
Caragana pygmaea Linn.	0.0094	0.128	0.0464	88	DE_GRS_AJJE071	LEGM	AJ_GRS_AJJE
Caragana pygmaea Linn.	0.0069	0.0902	0.0515	88	DE_GRS_AJJE071	LEGM	AJ_GRS_AJJE
Caragana pygmaea Linn.	0.0093	0.141	0.0514	88	DE_GRS_AJJE071	LEGM	AJ_GRS_AJJE
Caragana pygmaea Linn.	0.0067	0.1263	0.0518	88	DE_GRS_AJJE071	LEGM	AJ_GRS_AJJE
Caragana pygmaea Linn.	0.0089	0.1113	0.0515	88	DE_GRS_AJJE071	LEGM	AJ_GRS_AJJE
Caragana pygmaea Linn.	0.012	0.0678	0.0623	88	DE_GRS_AJJE071	LEGM	AJ_GRS_AJJE
Caragana pygmaea Linn.	0.0138	0.137	0.0599	88	DE_GRS_AJJE071	LEGM	AJ_GRS_AJJE
Caragana pygmaea Linn.	0.0135	0.1	0.0595	88	DE_GRS_AJJE071	LEGM	AJ_GRS_AJJE
Caragana pygmaea Linn.	0.0136	0.096	0.0567	88	DE_GRS_AJJE071	LEGM	AJ_GRS_AJJE
Caragana pygmaea Linn.	-0.0024	0.104	0.0629	88	DE_GRS_AJJE071	LEGM	AJ_GRS_AJJE
Caragana pygmaea Linn.	-0.0051	0.0922	0.0616	88	DE_GRS_AJJE071	LEGM	AJ_GRS_AJJE
Caragana pygmaea Linn.	-0.0021	0.0619	0.0582	88	DE_GRS_AJJE071	LEGM	AJ_GRS_AJJE
Caragana pygmaea Linn.	0.013	0.0705	0.0615	88	DE_GRS_AJJE071	LEGM	AJ_GRS_AJJE
Caragana pygmaea Linn.	0.0158	0.1093	0.0619	88	DE_GRS_AJJE071	LEGM	AJ_GRS_AJJE
Caragana pygmaea Linn.	0.0109	0.0948	0.0614	88	DE_GRS_AJJE071	LEGM	AJ_GRS_AJJE
Caragana pygmaea Linn.	0.0115	0.0842	0.062	88	DE_GRS_AJJE071	LEGM	AJ_GRS_AJJE
Caragana pygmaea Linn.	0.0091	0.0782	0.0622	87.9	DE_GRS_AJJE071	LEGM	AJ_GRS_AJJE
Caragana pygmaea Linn.	0.0126	0.124	0.0606	87.9	DE_GRS_AJJE071	LEGM	AJ_GRS_AJJE
Caragana pygmaea Linn.	0.0078	0.0802	0.0599	87.9	DE_GRS_AJJE071	LEGM	AJ_GRS_AJJE
Caragana pygmaea Linn.	0.0061	0.0665	0.0607	87.9	DE_GRS_AJJE071	LEGM	AJ_GRS_AJJE
Caragana pygmaea Linn.	0.0139	0.0714	0.0529	87.9	DE_GRS_AJJE071	LEGM	AJ_GRS_AJJE
Caragana pygmaea Linn.	0.0158	0.121	0.0528	87.9	DE_GRS_AJJE071	LEGM	AJ_GRS_AJJE
Caragana pygmaea Linn.	0.0137	0.0851	0.0526	87.9	DE_GRS_AJJE071	LEGM	AJ_GRS_AJJE
Caragana pygmaea Linn.	0.0172	0.216	0.0507	87.9	DE_GRS_AJJE071	LEGM	AJ_GRS_AJJE
Caragana pygmaea Linn.	-0.0054	0.162	0.0303	88.2	DE_GRS_AJJE072	LEGM	AJ_GRS_AJJE
Caragana pygmaea Linn.	-0.0061	0.368	0.0298	88.2	DE_GRS_AJJE072	LEGM	AJ_GRS_AJJE
Caragana pygmaea Linn.	-0.008	0.257	0.0298	88.2	DE_GRS_AJJE072	LEGM	AJ_GRS_AJJE
Caragana pygmaea Linn.	-0.0067	0.3293	0.0308	88.2	DE_GRS_AJJE072	LEGM	AJ_GRS_AJJE
Caragana pygmaea Linn.	-0.0032	0.26	0.0368	88.2	DE_GRS_AJJE072	LEGM	AJ_GRS_AJJE
Caragana pygmaea Linn.	-0.0024	0.4097	0.0365	88.2	DE_GRS_AJJE072	LEGM	AJ_GRS_AJJE
Caragana pygmaea Linn.	-0.0037	0.343	0.0372	88.3	DE_GRS_AJJE072	LEGM	AJ_GRS_AJJE
Caragana pygmaea Linn.	-0.0031	0.299	0.0377	88.3	DE_GRS_AJJE072	LEGM	AJ_GRS_AJJE
Caragana pygmaea Linn.	0.0056	0.155	0.0285	88.3	DE_GRS_AJJE072	LEGM	AJ_GRS_AJJE
Caragana pygmaea Linn.	0.0153	0.3063	0.0281	88.3	DE_GRS_AJJE072	LEGM	AJ_GRS_AJJE
Caragana pygmaea Linn.	0.012	0.2617	0.0289	88.3	DE_GRS_AJJE072	LEGM	AJ_GRS_AJJE
Caragana pygmaea Linn.	0.01	0.1583	0.0295	88.3	DE_GRS_AJJE072	LEGM	AJ_GRS_AJJE
Caragana pygmaea Linn.	-0.0063	0.266	0.029	88.3	DE_GRS_AJJE072	LEGM	AJ_GRS_AJJE
Caragana pygmaea Linn.	-0.0031	0.1907	0.0288	88.3	DE_GRS_AJJE072	LEGM	AJ_GRS_AJJE
Caragana pygmaea Linn.	-0.0061	0.283	0.0292	88.4	DE_GRS_AJJE072	LEGM	AJ_GRS_AJJE
Caragana pygmaea Linn.	0.0141	0.131	0.0384	88.4	DE_GRS_AJJE072	LEGM	AJ_GRS_AJJE
Caragana pygmaea Linn.	0.0238	0.2287	0.0378	88.4	DE_GRS_AJJE072	LEGM	AJ_GRS_AJJE
Caragana pygmaea Linn.	0.0184	0.232	0.0374	88.4	DE_GRS_AJJE072	LEGM	AJ_GRS_AJJE
Caragana pygmaea Linn.	0.0185	0.176	0.039	88.4	DE_GRS_AJJE072	LEGM	AJ_GRS_AJJE
Caragana pygmaea Linn.	0.0073	0.107	0.0469	88.4	DE_GRS_AJJE072	LEGM	AJ_GRS_AJJE
Caragana pygmaea Linn.	0.0137	0.187	0.0455	88.4	DE_GRS_AJJE072	LEGM	AJ_GRS_AJJE
Caragana pygmaea Linn.	0.0096	0.167	0.0451	88.4	DE_GRS_AJJE072	LEGM	AJ_GRS_AJJE
Caragana pygmaea Linn.	0.0091	0.1097	0.0463	88.4	DE_GRS_AJJE072	LEGM	AJ_GRS_AJJE
Caragana pygmaea Linn.	0.0014	0.0976	0.0595	88.4	DE_GRS_AJJE072	LEGM	AJ_GRS_AJJE
Caragana pygmaea Linn.	0.0072	0.158	0.0589	88.4	DE_GRS_AJJE072	LEGM	AJ_GRS_AJJE
Caragana pygmaea Linn.	0.0045	0.141	0.0578	88.4	DE_GRS_AJJE072	LEGM	AJ_GRS_AJJE
Caragana pygmaea Linn.	0.0041	0.0857	0.0594	88.4	DE_GRS_AJJE072	LEGM	AJ_GRS_AJJE
Caragana pygmaea Linn.	0.0074	0.0879	0.0587	88.4	DE_GRS_AJJE072	LEGM	AJ_GRS_AJJE
Caragana pygmaea Linn.	0.0144	0.1417	0.0557	88.4	DE_GRS_AJJE072	LEGM	AJ_GRS_AJJE
Caragana pygmaea Linn.	0.0082	0.108	0.0569	88.4	DE_GRS_AJJE072	LEGM	AJ_GRS_AJJE
Caragana pygmaea Linn.	0.008	0.0772	0.0586	88.4	DE_GRS_AJJE072	LEGM	AJ_GRS_AJJE
Caragana pygmaea Linn.	-0.0014	0.0813	0.0764	88.3	DE_GRS_AJJE072	LEGM	AJ_GRS_AJJE
Caragana pygmaea Linn.	0.0003	0.1167	0.076	88.3	DE_GRS_AJJE072	LEGM	AJ_GRS_AJJE
Caragana pygmaea Linn.	-0.0012	0.0754	0.0768	88.3	DE_GRS_AJJE072	LEGM	AJ_GRS_AJJE
Caragana pygmaea Linn.	-0.0027	0.0944	0.0713	88.3	DE_GRS_AJJE072	LEGM	AJ_GRS_AJJE
Caragana pygmaea Linn.	0.0073	0.0769	0.0727	88.3	DE_GRS_AJJE072	LEGM	AJ_GRS_AJJE
Caragana pygmaea Linn.	0.0113	0.127	0.0693	88.3	DE_GRS_AJJE072	LEGM	AJ_GRS_AJJE
Caragana pygmaea Linn.	0.0056	0.1253	0.069	88.3	DE_GRS_AJJE072	LEGM	AJ_GRS_AJJE
Caragana pygmaea Linn.	0.006	0.0755	0.0687	88.3	DE_GRS_AJJE072	LEGM	AJ_GRS_AJJE
Caragana pygmaea Linn.	0.0092	0.0639	0.0656	88.3	DE_GRS_AJJE072	LEGM	AJ_GRS_AJJE
Caragana pygmaea Linn.	0.0178	0.122	0.0648	88.3	DE_GRS_AJJE072	LEGM	AJ_GRS_AJJE
Caragana pygmaea Linn.	0.0101	0.0985	0.0648	88.3	DE_GRS_AJJE072	LEGM	AJ_GRS_AJJE
Caragana pygmaea Linn.	0.0126	0.0774	0.0649	88.3	DE_GRS_AJJE072	LEGM	AJ_GRS_AJJE
Caragana pygmaea Linn.	-0.005	0.0966	0.0678	88.3	DE_GRS_AJJE072	LEGM	AJ_GRS_AJJE
Caragana pygmaea Linn.	-0.0025	0.0417	0.0689	88.3	DE_GRS_AJJE072	LEGM	AJ_GRS_AJJE
Caragana pygmaea Linn.	-0.0039	0.0528	0.0672	88.3	DE_GRS_AJJE072	LEGM	AJ_GRS_AJJE
Caragana pygmaea Linn.	0.0104	0.0706	0.0695	88.2	DE_GRS_AJJE072	LEGM	AJ_GRS_AJJE
Caragana pygmaea Linn.	0.0194	0.138	0.0684	88.2	DE_GRS_AJJE072	LEGM	AJ_GRS_AJJE
Caragana pygmaea Linn.	0.011	0.1087	0.0685	88.2	DE_GRS_AJJE072	LEGM	AJ_GRS_AJJE
Caragana pygmaea Linn.	0.0116	0.0895	0.069	88.2	DE_GRS_AJJE072	LEGM	AJ_GRS_AJJE
Caragana pygmaea Linn.	0.0052	0.0776	0.0643	88.2	DE_GRS_AJJE072	LEGM	AJ_GRS_AJJE
Caragana pygmaea Linn.	0.0102	0.162	0.0616	88.2	DE_GRS_AJJE072	LEGM	AJ_GRS_AJJE
Caragana pygmaea Linn.	0.0076	0.1533	0.06	88.2	DE_GRS_AJJE072	LEGM	AJ_GRS_AJJE
Caragana pygmaea Linn.	0.0046	0.106	0.0613	88.2	DE_GRS_AJJE072	LEGM	AJ_GRS_AJJE
Caragana pygmaea Linn.	0.0065	0.0793	0.0622	88.2	DE_GRS_AJJE072	LEGM	AJ_GRS_AJJE
Caragana pygmaea Linn.	0.012	0.1723	0.0604	88.2	DE_GRS_AJJE072	LEGM	AJ_GRS_AJJE
Caragana pygmaea Linn.	0.0058	0.1333	0.0604	88.2	DE_GRS_AJJE072	LEGM	AJ_GRS_AJJE
Caragana pygmaea Linn.	0.0065	0.109	0.0607	88.2	DE_GRS_AJJE072	LEGM	AJ_GRS_AJJE
Caragana pygmaea Linn.	0.0063	0.0526	0.0469	88.2	DE_GRS_AJJE072	LEGM	AJ_GRS_AJJE
Caragana pygmaea Linn.	0.0084	0.106	0.046	88.2	DE_GRS_AJJE072	LEGM	AJ_GRS_AJJE
Caragana pygmaea Linn.	0.0052	0.0764	0.046	88.2	DE_GRS_AJJE072	LEGM	AJ_GRS_AJJE
Caragana pygmaea Linn.	0.0057	0.0765	0.0459	88.2	DE_GRS_AJJE072	LEGM	AJ_GRS_AJJE
Caragana pygmaea Linn.	0.0002	0.0298	0.0409	88.3	DE_GRS_AJJE072	LEGM	AJ_GRS_AJJE
Caragana pygmaea Linn.	0.0053	0.0654	0.0401	88.3	DE_GRS_AJJE072	LEGM	AJ_GRS_AJJE
Caragana pygmaea Linn.	0.0018	0.0604	0.0397	88.3	DE_GRS_AJJE072	LEGM	AJ_GRS_AJJE
Caragana pygmaea Linn.	0.0046	0.0468	0.0399	88.3	DE_GRS_AJJE072	LEGM	AJ_GRS_AJJE
Caragana korshinskii Kom	0.004	0.1073	0.0157	89.7	DF_GRS_NTJJE05	LEGM	AK_GRS_NTJJE
Caragana korshinskii Kom	-0.0057	0.1017	0.0145	89.7	DF_GRS_NTJJE05	LEGM	AK_GRS_NTJJE
Caragana korshinskii Kom	0.0109	0.1557	0.0157	89.7	DF_GRS_NTJJE05	LEGM	AK_GRS_NTJJE
Caragana korshinskii Kom	-0.0015	0.143	0.0152	89.7	DF_GRS_NTJJE05	LEGM	AK_GRS_NTJJE
Caragana korshinskii Kom	0.0121	0.124	0.0165	89.7	DF_GRS_NTJJE05	LEGM	AK_GRS_NTJJE
Caragana korshinskii Kom	-0.0015	0.1127	0.0149	89.7	DF_GRS_NTJJE05	LEGM	AK_GRS_NTJJE
Caragana korshinskii Kom	0.0135	0.179	0.0151	89.7	DF_GRS_NTJJE05	LEGM	AK_GRS_NTJJE
Caragana korshinskii Kom	-0.0013	0.0825	0.015	89.7	DF_GRS_NTJJE05	LEGM	AK_GRS_NTJJE
Caragana korshinskii Kom	0.0066	0.107	0.016	89.7	DF_GRS_NTJJE05	LEGM	AK_GRS_NTJJE
Caragana korshinskii Kom	-0.0037	0.0903	0.0149	89.7	DF_GRS_NTJJE05	LEGM	AK_GRS_NTJJE
Caragana korshinskii Kom	0.0101	0.114	0.016	89.7	DF_GRS_NTJJE05	LEGM	AK_GRS_NTJJE
Caragana korshinskii Kom	-0.0013	0.1027	0.0162	89.7	DF_GRS_NTJJE05	LEGM	AK_GRS_NTJJE
Caragana korshinskii Kom	0.0086	0.1067	0.0214	89.7	DF_GRS_NTJJE05	LEGM	AK_GRS_NTJJE
Caragana korshinskii Kom	-0.0059	0.115	0.0196	89.8	DF_GRS_NTJJE05	LEGM	AK_GRS_NTJJE
Caragana korshinskii Kom	0.0118	0.159	0.0192	89.8	DF_GRS_NTJJE05	LEGM	AK_GRS_NTJJE
Caragana korshinskii Kom	-0.0052	0.145	0.0187	89.7	DF_GRS_NTJJE05	LEGM	AK_GRS_NTJJE
Caragana korshinskii Kom	0.0109	0.0936	0.0195	89.8	DF_GRS_NTJJE05	LEGM	AK_GRS_NTJJE
Caragana korshinskii Kom	-0.0045	0.0839	0.0179	89.8	DF_GRS_NTJJE05	LEGM	AK_GRS_NTJJE
Caragana korshinskii Kom	0.0088	0.1303	0.0177	89.8	DF_GRS_NTJJE05	LEGM	AK_GRS_NTJJE
Caragana korshinskii Kom	-0.0031	0.1017	0.0161	89.8	DF_GRS_NTJJE05	LEGM	AK_GRS_NTJJE
Caragana korshinskii Kom	0.0094	0.1093	0.0165	89.8	DF_GRS_NTJJE05	LEGM	AK_GRS_NTJJE
Caragana korshinskii Kom	-0.0024	0.0901	0.015	89.8	DF_GRS_NTJJE05	LEGM	AK_GRS_NTJJE
Caragana korshinskii Kom	0.0129	0.119	0.0166	89.8	DF_GRS_NTJJE05	LEGM	AK_GRS_NTJJE
Caragana korshinskii Kom	-0.0017	0.0786	0.0159	89.7	DF_GRS_NTJJE05	LEGM	AK_GRS_NTJJE
Caragana korshinskii Kom	0.0087	0.1077	0.0284	89.7	DF_GRS_NTJJE05	LEGM	AK_GRS_NTJJE
Caragana korshinskii Kom	-0.0032	0.1087	0.0271	89.7	DF_GRS_NTJJE05	LEGM	AK_GRS_NTJJE
Caragana korshinskii Kom	0.01	0.0872	0.0272	89.7	DF_GRS_NTJJE05	LEGM	AK_GRS_NTJJE
Caragana korshinskii Kom	-0.0051	0.0694	0.0255	89.7	DF_GRS_NTJJE05	LEGM	AK_GRS_NTJJE
Caragana korshinskii Kom	0.0085	0.0942	0.0264	89.7	DF_GRS_NTJJE05	LEGM	AK_GRS_NTJJE
Caragana korshinskii Kom	-0.0067	0.0631	0.0251	89.7	DF_GRS_NTJJE05	LEGM	AK_GRS_NTJJE
Caragana korshinskii Kom	0.0071	0.0644	0.0249	89.7	DF_GRS_NTJJE05	LEGM	AK_GRS_NTJJE
Caragana korshinskii Kom	-0.0018	0.0494	0.0239	89.7	DF_GRS_NTJJE05	LEGM	AK_GRS_NTJJE
Caragana korshinskii Kom	0.0078	0.071	0.0249	89.7	DF_GRS_NTJJE05	LEGM	AK_GRS_NTJJE
Caragana korshinskii Kom	-0.0013	0.0569	0.0236	89.7	DF_GRS_NTJJE05	LEGM	AK_GRS_NTJJE
Caragana korshinskii Kom	0.0085	0.069	0.0237	89.7	DF_GRS_NTJJE05	LEGM	AK_GRS_NTJJE
Caragana korshinskii Kom	-0.0014	0.0481	0.0212	89.7	DF_GRS_NTJJE05	LEGM	AK_GRS_NTJJE
Caragana korshinskii Kom	0.007	0.0756	0.0327	89.5	DF_GRS_NTJJE05	LEGM	AK_GRS_NTJJE
Caragana korshinskii Kom	-0.0035	0.053	0.0303	89.5	DF_GRS_NTJJE05	LEGM	AK_GRS_NTJJE
Caragana korshinskii Kom	0.009	0.0888	0.0295	89.5	DF_GRS_NTJJE05	LEGM	AK_GRS_NTJJE
Caragana korshinskii Kom	-0.0047	0.0682	0.0283	89.5	DF_GRS_NTJJE05	LEGM	AK_GRS_NTJJE
Caragana korshinskii Kom	0.0065	0.0782	0.0274	89.5	DF_GRS_NTJJE05	LEGM	AK_GRS_NTJJE
Caragana korshinskii Kom	-0.0063	0.0714	0.0255	89.5	DF_GRS_NTJJE05	LEGM	AK_GRS_NTJJE
Caragana korshinskii Kom	0.0037	0.0776	0.0241	89.5	DF_GRS_NTJJE05	LEGM	AK_GRS_NTJJE
Caragana korshinskii Kom	-0.007	0.0706	0.0233	89.5	DF_GRS_NTJJE05	LEGM	AK_GRS_NTJJE
Caragana korshinskii Kom	0.0057	0.0441	0.0247	89.5	DF_GRS_NTJJE05	LEGM	AK_GRS_NTJJE
Caragana korshinskii Kom	-0.0025	0.0391	0.0227	89.5	DF_GRS_NTJJE05	LEGM	AK_GRS_NTJJE
Caragana korshinskii Kom	0.0092	0.079	0.023	89.5	DF_GRS_NTJJE05	LEGM	AK_GRS_NTJJE
Caragana korshinskii Kom	-0.0025	0.0738	0.0216	89.5	DF_GRS_NTJJE05	LEGM	AK_GRS_NTJJE
Caragana korshinskii Kom	0.0102	0.1097	0.0288	89.4	DF_GRS_NTJJE05	LEGM	AK_GRS_NTJJE
Caragana korshinskii Kom	-0.0032	0.092	0.0285	89.4	DF_GRS_NTJJE05	LEGM	AK_GRS_NTJJE
Caragana korshinskii Kom	0.0089	0.0651	0.029	89.5	DF_GRS_NTJJE05	LEGM	AK_GRS_NTJJE
Caragana korshinskii Kom	-0.0039	0.0566	0.0262	89.5	DF_GRS_NTJJE05	LEGM	AK_GRS_NTJJE
Caragana korshinskii Kom	0.0068	0.0558	0.0263	89.5	DF_GRS_NTJJE05	LEGM	AK_GRS_NTJJE
Caragana korshinskii Kom	-0.003	0.0547	0.0257	89.5	DF_GRS_NTJJE05	LEGM	AK_GRS_NTJJE
Caragana korshinskii Kom	0.005	0.0559	0.0266	89.5	DF_GRS_NTJJE05	LEGM	AK_GRS_NTJJE
Caragana korshinskii Kom	-0.0025	0.0429	0.0255	89.5	DF_GRS_NTJJE05	LEGM	AK_GRS_NTJJE
Caragana korshinskii Kom	0.0065	0.0505	0.0264	89.5	DF_GRS_NTJJE05	LEGM	AK_GRS_NTJJE
Caragana korshinskii Kom	-0.0022	0.0375	0.0253	89.5	DF_GRS_NTJJE05	LEGM	AK_GRS_NTJJE
Caragana korshinskii Kom	0.0066	0.0584	0.0253	89.4	DF_GRS_NTJJE05	LEGM	AK_GRS_NTJJE
Caragana korshinskii Kom	-0.0037	0.0539	0.0236	89.4	DF_GRS_NTJJE05	LEGM	AK_GRS_NTJJE
Caragana korshinskii Kom	0.0088	0.0758	0.0224	89.4	DF_GRS_NTJJE05	LEGM	AK_GRS_NTJJE
Caragana korshinskii Kom	-0.0021	0.0752	0.0215	89.4	DF_GRS_NTJJE05	LEGM	AK_GRS_NTJJE
Caragana korshinskii Kom	0.0079	0.0518	0.0235	89.4	DF_GRS_NTJJE05	LEGM	AK_GRS_NTJJE
Caragana korshinskii Kom	-0.0015	0.0464	0.0228	89.4	DF_GRS_NTJJE05	LEGM	AK_GRS_NTJJE
Caragana korshinskii Kom	0.0081	0.0624	0.0251	89.4	DF_GRS_NTJJE05	LEGM	AK_GRS_NTJJE
Caragana korshinskii Kom	-0.002	0.044	0.0246	89.4	DF_GRS_NTJJE05	LEGM	AK_GRS_NTJJE
Caragana korshinskii Kom	0.0045	0.0407	0.023	89.4	DF_GRS_NTJJE05	LEGM	AK_GRS_NTJJE
Caragana korshinskii Kom	-0.0021	0.0394	0.0228	89.4	DF_GRS_NTJJE05	LEGM	AK_GRS_NTJJE
Caragana korshinskii Kom	0.0025	0.0424	0.0227	89.4	DF_GRS_NTJJE05	LEGM	AK_GRS_NTJJE
Caragana korshinskii Kom	-0.0029	0.0402	0.0223	89.4	DF_GRS_NTJJE05	LEGM	AK_GRS_NTJJE
Caragana korshinskii Kom	0.0087	0.0624	0.0228	89.4	DF_GRS_NTJJE05	LEGM	AK_GRS_NTJJE
Caragana korshinskii Kom	-0.0019	0.0598	0.0225	89.4	DF_GRS_NTJJE05	LEGM	AK_GRS_NTJJE
Caragana intermedia Kuang et H. C. Fu	0.012	0.1537	0.016	89.7	DG_GRS_ZHJJJE05	LEGM	AL_GRS_ZHJJJE
Caragana intermedia Kuang et H. C. Fu	-0.0034	0.1327	0.0147	89.7	DG_GRS_ZHJJJE05	LEGM	AL_GRS_ZHJJJE
Caragana intermedia Kuang et H. C. Fu	0.0122	0.1647	0.0158	89.7	DG_GRS_ZHJJJE05	LEGM	AL_GRS_ZHJJJE
Caragana intermedia Kuang et H. C. Fu	-0.003	0.1553	0.0145	89.7	DG_GRS_ZHJJJE05	LEGM	AL_GRS_ZHJJJE
Caragana intermedia Kuang et H. C. Fu	0.0103	0.1307	0.016	89.7	DG_GRS_ZHJJJE05	LEGM	AL_GRS_ZHJJJE
Caragana intermedia Kuang et H. C. Fu	-0.0034	0.121	0.0143	89.7	DG_GRS_ZHJJJE05	LEGM	AL_GRS_ZHJJJE
Caragana intermedia Kuang et H. C. Fu	0.0097	0.1367	0.0168	89.7	DG_GRS_ZHJJJE05	LEGM	AL_GRS_ZHJJJE
Caragana intermedia Kuang et H. C. Fu	-0.0007	0.1067	0.016	89.7	DG_GRS_ZHJJJE05	LEGM	AL_GRS_ZHJJJE
Caragana intermedia Kuang et H. C. Fu	0.0169	0.1333	0.0184	89.7	DG_GRS_ZHJJJE05	LEGM	AL_GRS_ZHJJJE
Caragana intermedia Kuang et H. C. Fu	-0.0014	0.1123	0.0179	89.7	DG_GRS_ZHJJJE05	LEGM	AL_GRS_ZHJJJE
Caragana intermedia Kuang et H. C. Fu	0.0122	0.1293	0.0177	89.7	DG_GRS_ZHJJJE05	LEGM	AL_GRS_ZHJJJE
Caragana intermedia Kuang et H. C. Fu	-0.0017	0.1027	0.0168	89.7	DG_GRS_ZHJJJE05	LEGM	AL_GRS_ZHJJJE
Caragana intermedia Kuang et H. C. Fu	0.0152	0.1547	0.0165	89.8	DG_GRS_ZHJJJE05	LEGM	AL_GRS_ZHJJJE
Caragana intermedia Kuang et H. C. Fu	-0.0018	0.154	0.0149	89.7	DG_GRS_ZHJJJE05	LEGM	AL_GRS_ZHJJJE
Caragana intermedia Kuang et H. C. Fu	0.0133	0.1477	0.0166	89.7	DG_GRS_ZHJJJE05	LEGM	AL_GRS_ZHJJJE
Caragana intermedia Kuang et H. C. Fu	-0.0025	0.136	0.0147	89.7	DG_GRS_ZHJJJE05	LEGM	AL_GRS_ZHJJJE
Caragana intermedia Kuang et H. C. Fu	0.0099	0.1393	0.0163	89.7	DG_GRS_ZHJJJE05	LEGM	AL_GRS_ZHJJJE
Caragana intermedia Kuang et H. C. Fu	-0.003	0.128	0.0147	89.7	DG_GRS_ZHJJJE05	LEGM	AL_GRS_ZHJJJE
Caragana intermedia Kuang et H. C. Fu	0.0086	0.1347	0.0157	89.7	DG_GRS_ZHJJJE05	LEGM	AL_GRS_ZHJJJE
Caragana intermedia Kuang et H. C. Fu	-0.0029	0.119	0.0149	89.7	DG_GRS_ZHJJJE05	LEGM	AL_GRS_ZHJJJE
Caragana intermedia Kuang et H. C. Fu	0.0114	0.1263	0.0159	89.7	DG_GRS_ZHJJJE05	LEGM	AL_GRS_ZHJJJE
Caragana intermedia Kuang et H. C. Fu	-0.0036	0.1037	0.0152	89.7	DG_GRS_ZHJJJE05	LEGM	AL_GRS_ZHJJJE
Caragana intermedia Kuang et H. C. Fu	0.0091	0.0849	0.0167	89.7	DG_GRS_ZHJJJE05	LEGM	AL_GRS_ZHJJJE
Caragana intermedia Kuang et H. C. Fu	-0.0019	0.071	0.0158	89.7	DG_GRS_ZHJJJE05	LEGM	AL_GRS_ZHJJJE
Caragana intermedia Kuang et H. C. Fu	0.0131	0.125	0.0225	89.6	DG_GRS_ZHJJJE05	LEGM	AL_GRS_ZHJJJE
Caragana intermedia Kuang et H. C. Fu	-0.0023	0.107	0.0203	89.6	DG_GRS_ZHJJJE05	LEGM	AL_GRS_ZHJJJE
Caragana intermedia Kuang et H. C. Fu	0.0131	0.119	0.0214	89.6	DG_GRS_ZHJJJE05	LEGM	AL_GRS_ZHJJJE
Caragana intermedia Kuang et H. C. Fu	-0.0015	0.0999	0.0203	89.6	DG_GRS_ZHJJJE05	LEGM	AL_GRS_ZHJJJE
Caragana intermedia Kuang et H. C. Fu	0.0118	0.1117	0.0226	89.6	DG_GRS_ZHJJJE05	LEGM	AL_GRS_ZHJJJE
Caragana intermedia Kuang et H. C. Fu	-0.0013	0.0933	0.0212	89.6	DG_GRS_ZHJJJE05	LEGM	AL_GRS_ZHJJJE
Caragana intermedia Kuang et H. C. Fu	0.0069	0.0966	0.0216	89.6	DG_GRS_ZHJJJE05	LEGM	AL_GRS_ZHJJJE
Caragana intermedia Kuang et H. C. Fu	-0.0018	0.0885	0.0211	89.6	DG_GRS_ZHJJJE05	LEGM	AL_GRS_ZHJJJE
Caragana intermedia Kuang et H. C. Fu	0.0118	0.0882	0.023	89.6	DG_GRS_ZHJJJE05	LEGM	AL_GRS_ZHJJJE
Caragana intermedia Kuang et H. C. Fu	-0.0015	0.0422	0.022	89.6	DG_GRS_ZHJJJE05	LEGM	AL_GRS_ZHJJJE
Caragana intermedia Kuang et H. C. Fu	0.0073	0.0654	0.0213	89.6	DG_GRS_ZHJJJE05	LEGM	AL_GRS_ZHJJJE
Caragana intermedia Kuang et H. C. Fu	-0.0028	0.0498	0.0206	89.6	DG_GRS_ZHJJJE05	LEGM	AL_GRS_ZHJJJE
Caragana intermedia Kuang et H. C. Fu	0.0118	0.102	0.0245	89.5	DG_GRS_ZHJJJE05	LEGM	AL_GRS_ZHJJJE
Caragana intermedia Kuang et H. C. Fu	-0.0024	0.0672	0.0237	89.5	DG_GRS_ZHJJJE05	LEGM	AL_GRS_ZHJJJE
Caragana intermedia Kuang et H. C. Fu	0.0096	0.0762	0.0259	89.5	DG_GRS_ZHJJJE05	LEGM	AL_GRS_ZHJJJE
Caragana intermedia Kuang et H. C. Fu	-0.0025	0.0686	0.0243	89.5	DG_GRS_ZHJJJE05	LEGM	AL_GRS_ZHJJJE
Caragana intermedia Kuang et H. C. Fu	0.0083	0.0705	0.0264	89.5	DG_GRS_ZHJJJE05	LEGM	AL_GRS_ZHJJJE
Caragana intermedia Kuang et H. C. Fu	-0.0027	0.0652	0.0244	89.5	DG_GRS_ZHJJJE05	LEGM	AL_GRS_ZHJJJE
Caragana intermedia Kuang et H. C. Fu	0.0062	0.0824	0.0235	89.5	DG_GRS_ZHJJJE05	LEGM	AL_GRS_ZHJJJE
Caragana intermedia Kuang et H. C. Fu	-0.0034	0.0587	0.0232	89.5	DG_GRS_ZHJJJE05	LEGM	AL_GRS_ZHJJJE
Caragana intermedia Kuang et H. C. Fu	0.006	0.05	0.0244	89.5	DG_GRS_ZHJJJE05	LEGM	AL_GRS_ZHJJJE
Caragana intermedia Kuang et H. C. Fu	-0.0025	0.0386	0.0237	89.5	DG_GRS_ZHJJJE05	LEGM	AL_GRS_ZHJJJE
Caragana intermedia Kuang et H. C. Fu	0.0076	0.0545	0.0259	89.5	DG_GRS_ZHJJJE05	LEGM	AL_GRS_ZHJJJE
Caragana intermedia Kuang et H. C. Fu	-0.0014	0.0468	0.0253	89.5	DG_GRS_ZHJJJE05	LEGM	AL_GRS_ZHJJJE
Caragana intermedia Kuang et H. C. Fu	0.0063	0.0612	0.0253	89.4	DG_GRS_ZHJJJE05	LEGM	AL_GRS_ZHJJJE
Caragana intermedia Kuang et H. C. Fu	-0.0042	0.0581	0.0233	89.4	DG_GRS_ZHJJJE05	LEGM	AL_GRS_ZHJJJE
Caragana intermedia Kuang et H. C. Fu	0.0068	0.0664	0.0252	89.4	DG_GRS_ZHJJJE05	LEGM	AL_GRS_ZHJJJE
Caragana intermedia Kuang et H. C. Fu	-0.0024	0.0578	0.0248	89.4	DG_GRS_ZHJJJE05	LEGM	AL_GRS_ZHJJJE
Caragana intermedia Kuang et H. C. Fu	0.0058	0.062	0.025	89.4	DG_GRS_ZHJJJE05	LEGM	AL_GRS_ZHJJJE
Caragana intermedia Kuang et H. C. Fu	-0.0041	0.0549	0.0234	89.4	DG_GRS_ZHJJJE05	LEGM	AL_GRS_ZHJJJE
Caragana intermedia Kuang et H. C. Fu	0.0048	0.0794	0.0237	89.4	DG_GRS_ZHJJJE05	LEGM	AL_GRS_ZHJJJE
Caragana intermedia Kuang et H. C. Fu	-0.0023	0.0413	0.0233	89.4	DG_GRS_ZHJJJE05	LEGM	AL_GRS_ZHJJJE
Caragana intermedia Kuang et H. C. Fu	0.0031	0.021	0.0259	89.4	DG_GRS_ZHJJJE05	LEGM	AL_GRS_ZHJJJE
Caragana intermedia Kuang et H. C. Fu	-0.002	0.0194	0.0241	89.4	DG_GRS_ZHJJJE05	LEGM	AL_GRS_ZHJJJE
Caragana intermedia Kuang et H. C. Fu	0.003	0.0229	0.0245	89.4	DG_GRS_ZHJJJE05	LEGM	AL_GRS_ZHJJJE
Caragana intermedia Kuang et H. C. Fu	-0.001	0.0229	0.0238	89.4	DG_GRS_ZHJJJE05	LEGM	AL_GRS_ZHJJJE
Caragana intermedia Kuang et H. C. Fu	0.0051	0.0467	0.023	89.4	DG_GRS_ZHJJJE05	LEGM	AL_GRS_ZHJJJE
Caragana intermedia Kuang et H. C. Fu	-0.0014	0.0427	0.0224	89.4	DG_GRS_ZHJJJE05	LEGM	AL_GRS_ZHJJJE
Caragana intermedia Kuang et H. C. Fu	0.0055	0.0481	0.0226	89.4	DG_GRS_ZHJJJE05	LEGM	AL_GRS_ZHJJJE
Caragana intermedia Kuang et H. C. Fu	-0.0011	0.0491	0.022	89.4	DG_GRS_ZHJJJE05	LEGM	AL_GRS_ZHJJJE
Caragana intermedia Kuang et H. C. Fu	0.0061	0.0468	0.0228	89.4	DG_GRS_ZHJJJE05	LEGM	AL_GRS_ZHJJJE
Caragana intermedia Kuang et H. C. Fu	-0.0015	0.0389	0.0223	89.4	DG_GRS_ZHJJJE05	LEGM	AL_GRS_ZHJJJE
Caragana intermedia Kuang et H. C. Fu	0.0045	0.0664	0.0223	89.4	DG_GRS_ZHJJJE05	LEGM	AL_GRS_ZHJJJE
Caragana intermedia Kuang et H. C. Fu	-0.0013	0.0639	0.0219	89.4	DG_GRS_ZHJJJE05	LEGM	AL_GRS_ZHJJJE
Caragana intermedia Kuang et H. C. Fu	0.0062	0.0482	0.0231	89.4	DG_GRS_ZHJJJE05	LEGM	AL_GRS_ZHJJJE
Caragana intermedia Kuang et H. C. Fu	-0.0009	0.0316	0.0229	89.4	DG_GRS_ZHJJJE05	LEGM	AL_GRS_ZHJJJE
Caragana intermedia Kuang et H. C. Fu	0.0035	0.0258	0.0229	89.4	DG_GRS_ZHJJJE05	LEGM	AL_GRS_ZHJJJE
Caragana intermedia Kuang et H. C. Fu	-0.0008	0.011	0.0228	89.4	DG_GRS_ZHJJJE05	LEGM	AL_GRS_ZHJJJE
Artemisia frigida Willd.	0.0229	0.3667	0.0263	87.1	DJ_GRS_LHD523	SUBS	AM_GRS_LH1
Artemisia frigida Willd.	-0.0056	0.308	0.0268	87.1	DJ_GRS_LHD523	SUBS	AM_GRS_LH1
Artemisia frigida Willd.	0.013	0.1273	0.0293	87.1	DJ_GRS_LHD523	SUBS	AM_GRS_LH1
Artemisia frigida Willd.	-0.0042	0.1143	0.0283	87.1	DJ_GRS_LHD523	SUBS	AM_GRS_LH1
Artemisia frigida Willd.	0.0101	0.107	0.0296	87.1	DJ_GRS_LHD523	SUBS	AM_GRS_LH1
Artemisia frigida Willd.	-0.0041	0.0389	0.0319	87.1	DJ_GRS_LHD523	SUBS	AM_GRS_LH1
Artemisia frigida Willd.	0.0232	0.277	0.045	87	DJ_GRS_LHD523	SUBS	AM_GRS_LH1
Artemisia frigida Willd.	-0.0096	0.1863	0.045	87	DJ_GRS_LHD523	SUBS	AM_GRS_LH1
Artemisia frigida Willd.	0.0151	0.1657	0.0441	87	DJ_GRS_LHD523	SUBS	AM_GRS_LH1
Artemisia frigida Willd.	-0.0089	0.0801	0.0465	87	DJ_GRS_LHD523	SUBS	AM_GRS_LH1
Artemisia frigida Willd.	0.0069	0.0831	0.0484	87	DJ_GRS_LHD523	SUBS	AM_GRS_LH1
Artemisia frigida Willd.	-0.0066	0.0574	0.0476	87	DJ_GRS_LHD523	SUBS	AM_GRS_LH1
Artemisia frigida Willd.	0.0133	0.207	0.0532	86.9	DJ_GRS_LHD523	SUBS	AM_GRS_LH1
Artemisia frigida Willd.	-0.0135	0.1427	0.0523	86.9	DJ_GRS_LHD523	SUBS	AM_GRS_LH1
Artemisia frigida Willd.	0.0128	0.1433	0.0538	86.9	DJ_GRS_LHD523	SUBS	AM_GRS_LH1
Artemisia frigida Willd.	-0.0072	0.0912	0.0518	86.9	DJ_GRS_LHD523	SUBS	AM_GRS_LH1
Artemisia frigida Willd.	0.0068	0.0909	0.0555	86.9	DJ_GRS_LHD523	SUBS	AM_GRS_LH1
Artemisia frigida Willd.	-0.0076	0.0441	0.054	86.9	DJ_GRS_LHD523	SUBS	AM_GRS_LH1
Artemisia frigida Willd.	0.0195	0.378	0.0482	86.9	DJ_GRS_LHD523	SUBS	AM_GRS_LH1
Artemisia frigida Willd.	-0.0138	0.2757	0.0462	86.9	DJ_GRS_LHD523	SUBS	AM_GRS_LH1
Artemisia frigida Willd.	0.0025	0.0719	0.0563	86.9	DJ_GRS_LHD523	SUBS	AM_GRS_LH1
Artemisia frigida Willd.	-0.0094	0.068	0.0558	86.9	DJ_GRS_LHD523	SUBS	AM_GRS_LH1
Artemisia frigida Willd.	0.011	0.13	0.0533	86.9	DJ_GRS_LHD523	SUBS	AM_GRS_LH1
Artemisia frigida Willd.	-0.0123	0.0675	0.0533	86.9	DJ_GRS_LHD523	SUBS	AM_GRS_LH1
Artemisia frigida Willd.	0.0126	0.136	0.0524	86.9	DJ_GRS_LHD523	SUBS	AM_GRS_LH1
Artemisia frigida Willd.	-0.0078	0.0998	0.0508	86.9	DJ_GRS_LHD523	SUBS	AM_GRS_LH1
Artemisia frigida Willd.	0.0076	0.1107	0.0552	86.9	DJ_GRS_LHD523	SUBS	AM_GRS_LH1
Artemisia frigida Willd.	-0.007	0.0571	0.055	86.9	DJ_GRS_LHD523	SUBS	AM_GRS_LH1
Artemisia frigida Willd.	0.0127	0.2157	0.0557	86.9	DJ_GRS_LHD523	SUBS	AM_GRS_LH1
Artemisia frigida Willd.	-0.0121	0.2247	0.0539	86.8	DJ_GRS_LHD523	SUBS	AM_GRS_LH1
Artemisia frigida Willd.	0.0162	0.2233	0.0554	86.9	DJ_GRS_LHD523	SUBS	AM_GRS_LH1
Artemisia frigida Willd.	-0.0117	0.1203	0.0553	86.9	DJ_GRS_LHD523	SUBS	AM_GRS_LH1
Artemisia frigida Willd.	0.0131	0.1617	0.0483	86.8	DJ_GRS_LHD523	SUBS	AM_GRS_LH1
Artemisia frigida Willd.	-0.0101	0.1107	0.0474	86.8	DJ_GRS_LHD523	SUBS	AM_GRS_LH1
Artemisia frigida Willd.	0.01	0.116	0.0485	86.8	DJ_GRS_LHD523	SUBS	AM_GRS_LH1
Artemisia frigida Willd.	-0.0071	0.0915	0.0476	86.8	DJ_GRS_LHD523	SUBS	AM_GRS_LH1
Artemisia frigida Willd.	0.0094	0.1147	0.0497	86.8	DJ_GRS_LHD523	SUBS	AM_GRS_LH1
Artemisia frigida Willd.	-0.0062	0.0837	0.0488	86.8	DJ_GRS_LHD523	SUBS	AM_GRS_LH1
Artemisia frigida Willd.	0.0118	0.1447	0.0512	86.8	DJ_GRS_LHD523	SUBS	AM_GRS_LH1
Artemisia frigida Willd.	-0.0114	0.139	0.0501	86.8	DJ_GRS_LHD523	SUBS	AM_GRS_LH1
Artemisia frigida Willd.	0.0058	0.0778	0.0538	86.8	DJ_GRS_LHD523	SUBS	AM_GRS_LH1
Artemisia frigida Willd.	-0.0084	0.066	0.0534	86.8	DJ_GRS_LHD523	SUBS	AM_GRS_LH1
Artemisia frigida Willd.	-0.0026	0.0398	0.0303	86.8	DJ_GRS_LHD523	SUBS	AM_GRS_LH1
Artemisia frigida Willd.	-0.0045	0.037	0.0308	86.8	DJ_GRS_LHD523	SUBS	AM_GRS_LH1
Artemisia frigida Willd.	-0.0016	0.0288	0.0306	86.8	DJ_GRS_LHD523	SUBS	AM_GRS_LH1
Artemisia frigida Willd.	-0.0032	0.0259	0.031	86.8	DJ_GRS_LHD523	SUBS	AM_GRS_LH1
Artemisia frigida Willd.	-0.0014	0.0251	0.0304	86.8	DJ_GRS_LHD523	SUBS	AM_GRS_LH1
Artemisia frigida Willd.	-0.0025	0.024	0.0307	86.8	DJ_GRS_LHD523	SUBS	AM_GRS_LH1
Artemisia frigida Willd.	-0.0026	0.0509	0.0307	86.8	DJ_GRS_LHD523	SUBS	AM_GRS_LH1
Artemisia frigida Willd.	-0.0055	0.0482	0.031	86.8	DJ_GRS_LHD523	SUBS	AM_GRS_LH1
Artemisia frigida Willd.	-0.0022	0.0333	0.0311	86.8	DJ_GRS_LHD523	SUBS	AM_GRS_LH1
Artemisia frigida Willd.	-0.0035	0.0316	0.0313	86.8	DJ_GRS_LHD523	SUBS	AM_GRS_LH1
Artemisia frigida Willd.	0.0059	0.1367	0.0258	87.5	DJ_GRS_LHD524	SUBS	AM_GRS_LH1
Artemisia frigida Willd.	-0.0062	0.0671	0.0268	87.5	DJ_GRS_LHD524	SUBS	AM_GRS_LH1
Artemisia frigida Willd.	0.0061	0.0669	0.0288	87.5	DJ_GRS_LHD524	SUBS	AM_GRS_LH1
Artemisia frigida Willd.	-0.0055	0.0355	0.0284	87.5	DJ_GRS_LHD524	SUBS	AM_GRS_LH1
Artemisia frigida Willd.	0.0117	0.1183	0.027	87.5	DJ_GRS_LHD524	SUBS	AM_GRS_LH1
Artemisia frigida Willd.	-0.0029	0.0839	0.0281	87.5	DJ_GRS_LHD524	SUBS	AM_GRS_LH1
Artemisia frigida Willd.	0.0099	0.1077	0.0303	87.5	DJ_GRS_LHD524	SUBS	AM_GRS_LH1
Artemisia frigida Willd.	-0.009	0.0646	0.0315	87.5	DJ_GRS_LHD524	SUBS	AM_GRS_LH1
Artemisia frigida Willd.	0.0119	0.153	0.032	87.5	DJ_GRS_LHD524	SUBS	AM_GRS_LH1
Artemisia frigida Willd.	-0.0046	0.0965	0.0318	87.5	DJ_GRS_LHD524	SUBS	AM_GRS_LH1
Artemisia frigida Willd.	0.0067	0.1333	0.0311	87.5	DJ_GRS_LHD524	SUBS	AM_GRS_LH1
Artemisia frigida Willd.	-0.0107	0.0638	0.0327	87.5	DJ_GRS_LHD524	SUBS	AM_GRS_LH1
Artemisia frigida Willd.	0.0058	0.0591	0.0448	87.5	DJ_GRS_LHD524	SUBS	AM_GRS_LH1
Artemisia frigida Willd.	-0.008	0.0317	0.0444	87.5	DJ_GRS_LHD524	SUBS	AM_GRS_LH1
Artemisia frigida Willd.	-0.0037	0.0491	0.0466	87.5	DJ_GRS_LHD524	SUBS	AM_GRS_LH1
Artemisia frigida Willd.	0.0078	0.0694	0.051	87.5	DJ_GRS_LHD524	SUBS	AM_GRS_LH1
Artemisia frigida Willd.	-0.0077	0.0474	0.0482	87.5	DJ_GRS_LHD524	SUBS	AM_GRS_LH1
Artemisia frigida Willd.	0.0072	0.0612	0.05	87.5	DJ_GRS_LHD524	SUBS	AM_GRS_LH1
Artemisia frigida Willd.	-0.0053	0.0375	0.0485	87.5	DJ_GRS_LHD524	SUBS	AM_GRS_LH1
Artemisia frigida Willd.	0.0091	0.0885	0.0496	87.5	DJ_GRS_LHD524	SUBS	AM_GRS_LH1
Artemisia frigida Willd.	-0.0079	0.0581	0.0479	87.5	DJ_GRS_LHD524	SUBS	AM_GRS_LH1
Artemisia frigida Willd.	0.0005	0.0205	0.0538	87.3	DJ_GRS_LHD524	SUBS	AM_GRS_LH1
Artemisia frigida Willd.	-0.0062	0.0185	0.0528	87.3	DJ_GRS_LHD524	SUBS	AM_GRS_LH1
Artemisia frigida Willd.	-0.0007	0.0128	0.0656	87.3	DJ_GRS_LHD524	SUBS	AM_GRS_LH1
Artemisia frigida Willd.	-0.0049	0.0111	0.0605	87.3	DJ_GRS_LHD524	SUBS	AM_GRS_LH1
Artemisia frigida Willd.	0.0049	0.0436	0.062	87.3	DJ_GRS_LHD524	SUBS	AM_GRS_LH1
Artemisia frigida Willd.	-0.0053	0.03	0.0602	87.3	DJ_GRS_LHD524	SUBS	AM_GRS_LH1
Artemisia frigida Willd.	0.0021	0.0349	0.0654	87.3	DJ_GRS_LHD524	SUBS	AM_GRS_LH1
Artemisia frigida Willd.	-0.0103	0.0259	0.0646	87.3	DJ_GRS_LHD524	SUBS	AM_GRS_LH1
Artemisia frigida Willd.	0.0012	0.021	0.0694	87.3	DJ_GRS_LHD524	SUBS	AM_GRS_LH1
Artemisia frigida Willd.	-0.0046	0.0152	0.0661	87.3	DJ_GRS_LHD524	SUBS	AM_GRS_LH1
Artemisia frigida Willd.	0.0015	0.0346	0.0696	87.3	DJ_GRS_LHD524	SUBS	AM_GRS_LH1
Artemisia frigida Willd.	-0.0119	0.0241	0.0668	87.3	DJ_GRS_LHD524	SUBS	AM_GRS_LH1
Artemisia frigida Willd.	0.0005	0.0187	0.0595	87.2	DJ_GRS_LHD524	SUBS	AM_GRS_LH1
Artemisia frigida Willd.	-0.0056	0.0171	0.0548	87.2	DJ_GRS_LHD524	SUBS	AM_GRS_LH1
Artemisia frigida Willd.	-0.0007	0.0108	0.0587	87.2	DJ_GRS_LHD524	SUBS	AM_GRS_LH1
Artemisia frigida Willd.	-0.0035	0.0081	0.0579	87.2	DJ_GRS_LHD524	SUBS	AM_GRS_LH1
Artemisia frigida Willd.	0.0045	0.0385	0.0606	87.2	DJ_GRS_LHD524	SUBS	AM_GRS_LH1
Artemisia frigida Willd.	-0.0059	0.022	0.0596	87.2	DJ_GRS_LHD524	SUBS	AM_GRS_LH1
Artemisia frigida Willd.	0.0039	0.041	0.0628	87.2	DJ_GRS_LHD524	SUBS	AM_GRS_LH1
Artemisia frigida Willd.	-0.0066	0.036	0.0603	87.2	DJ_GRS_LHD524	SUBS	AM_GRS_LH1
Artemisia frigida Willd.	0.0046	0.0429	0.0638	87.2	DJ_GRS_LHD524	SUBS	AM_GRS_LH1
Artemisia frigida Willd.	-0.0043	0.024	0.0631	87.2	DJ_GRS_LHD524	SUBS	AM_GRS_LH1
Artemisia frigida Willd.	0.0047	0.0624	0.065	87.2	DJ_GRS_LHD524	SUBS	AM_GRS_LH1
Artemisia frigida Willd.	-0.0132	0.0306	0.0646	87.2	DJ_GRS_LHD524	SUBS	AM_GRS_LH1
Artemisia frigida Willd.	-0.0003	0.0154	0.0534	87.1	DJ_GRS_LHD524	SUBS	AM_GRS_LH1
Artemisia frigida Willd.	-0.0051	0.0145	0.0515	87.1	DJ_GRS_LHD524	SUBS	AM_GRS_LH1
Artemisia frigida Willd.	-0.0001	0.0121	0.0537	87.1	DJ_GRS_LHD524	SUBS	AM_GRS_LH1
Artemisia frigida Willd.	-0.0031	0.0107	0.0518	87.1	DJ_GRS_LHD524	SUBS	AM_GRS_LH1
Artemisia frigida Willd.	0.0063	0.0619	0.0498	87.1	DJ_GRS_LHD524	SUBS	AM_GRS_LH1
Artemisia frigida Willd.	-0.0032	0.0473	0.0499	87.1	DJ_GRS_LHD524	SUBS	AM_GRS_LH1
Artemisia frigida Willd.	0.0097	0.0981	0.0511	87.1	DJ_GRS_LHD524	SUBS	AM_GRS_LH1
Artemisia frigida Willd.	-0.0049	0.0703	0.0513	87.1	DJ_GRS_LHD524	SUBS	AM_GRS_LH1
Artemisia frigida Willd.	0.0079	0.0778	0.0527	87.1	DJ_GRS_LHD524	SUBS	AM_GRS_LH1
Artemisia frigida Willd.	-0.0029	0.0565	0.0527	87.1	DJ_GRS_LHD524	SUBS	AM_GRS_LH1
Artemisia frigida Willd.	0.0069	0.0717	0.0533	87.1	DJ_GRS_LHD524	SUBS	AM_GRS_LH1
Artemisia frigida Willd.	-0.0101	0.0373	0.054	87.1	DJ_GRS_LHD524	SUBS	AM_GRS_LH1
Artemisia frigida Willd.	0.0008	0.0302	0.0421	87	DJ_GRS_LHD524	SUBS	AM_GRS_LH1
Artemisia frigida Willd.	-0.0048	0.0157	0.0427	87	DJ_GRS_LHD524	SUBS	AM_GRS_LH1
Artemisia frigida Willd.	0.0001	0.0103	0.0426	87	DJ_GRS_LHD524	SUBS	AM_GRS_LH1
Artemisia frigida Willd.	-0.0025	0.0097	0.0427	87	DJ_GRS_LHD524	SUBS	AM_GRS_LH1
Artemisia frigida Willd.	0.0025	0.0379	0.0409	87	DJ_GRS_LHD524	SUBS	AM_GRS_LH1
Artemisia frigida Willd.	-0.0034	0.0257	0.0414	87	DJ_GRS_LHD524	SUBS	AM_GRS_LH1
Artemisia frigida Willd.	0.0039	0.0559	0.0407	87	DJ_GRS_LHD524	SUBS	AM_GRS_LH1
Artemisia frigida Willd.	-0.0032	0.0505	0.0409	87	DJ_GRS_LHD524	SUBS	AM_GRS_LH1
Artemisia frigida Willd.	0.0022	0.0324	0.0415	87	DJ_GRS_LHD524	SUBS	AM_GRS_LH1
Artemisia frigida Willd.	-0.0028	0.0304	0.0416	87	DJ_GRS_LHD524	SUBS	AM_GRS_LH1
Artemisia frigida Willd.	0.0002	0.0345	0.0411	87	DJ_GRS_LHD524	SUBS	AM_GRS_LH1
Artemisia frigida Willd.	-0.0062	0.0313	0.0411	87	DJ_GRS_LHD524	SUBS	AM_GRS_LH1
Artemisia frigida Willd.	0.006	0.2227	0.0281	87.2	DJ_GRS_LHD715	SUBS	AM_GRS_LH1
Artemisia frigida Willd.	0.0097	0.3357	0.0266	87.2	DJ_GRS_LHD715	SUBS	AN_GRS_LH2
Artemisia frigida Willd.	0.0155	0.4687	0.0278	87.2	DJ_GRS_LHD715	SUBS	AN_GRS_LH2
Artemisia frigida Willd.	0.014	0.361	0.0294	87.2	DJ_GRS_LHD715	SUBS	AN_GRS_LH2
Artemisia frigida Willd.	-0.0246	0.189	0.0322	87.2	DJ_GRS_LHD715	SUBS	AN_GRS_LH2
Artemisia frigida Willd.	-0.0233	0.0695	0.0349	87.2	DJ_GRS_LHD715	SUBS	AN_GRS_LH2
Artemisia frigida Willd.	-0.0213	0.0729	0.0397	87.1	DJ_GRS_LHD715	SUBS	AN_GRS_LH2
Artemisia frigida Willd.	0.0008	0.1247	0.0434	87.1	DJ_GRS_LHD715	SUBS	AN_GRS_LH2
Artemisia frigida Willd.	-0.008	0.0914	0.0403	87.1	DJ_GRS_LHD715	SUBS	AN_GRS_LH2
Artemisia frigida Willd.	-0.0021	0.2297	0.0364	87.1	DJ_GRS_LHD715	SUBS	AN_GRS_LH2
Artemisia frigida Willd.	-0.0005	0.157	0.0325	87.1	DJ_GRS_LHD715	SUBS	AN_GRS_LH2
Artemisia frigida Willd.	-0.0072	0.1009	0.033	87.1	DJ_GRS_LHD715	SUBS	AN_GRS_LH2
Artemisia frigida Willd.	0.0043	0.14	0.0347	87.1	DJ_GRS_LHD715	SUBS	AN_GRS_LH2
Artemisia frigida Willd.	0.0136	0.316	0.0332	87.1	DJ_GRS_LHD715	SUBS	AN_GRS_LH2
Artemisia frigida Willd.	0.0107	0.2747	0.0341	87.1	DJ_GRS_LHD715	SUBS	AN_GRS_LH2
Artemisia frigida Willd.	0.0018	0.136	0.0448	87	DJ_GRS_LHD715	SUBS	AN_GRS_LH2
Artemisia frigida Willd.	0.008	0.1723	0.0417	87	DJ_GRS_LHD715	SUBS	AN_GRS_LH2
Artemisia frigida Willd.	0.0118	0.252	0.0438	87	DJ_GRS_LHD715	SUBS	AN_GRS_LH2
Artemisia frigida Willd.	0.0061	0.2423	0.0425	87	DJ_GRS_LHD715	SUBS	AN_GRS_LH2
Artemisia frigida Willd.	0.0081	0.1493	0.0395	87	DJ_GRS_LHD715	SUBS	AN_GRS_LH2
Artemisia frigida Willd.	0.0041	0.1463	0.0404	87	DJ_GRS_LHD715	SUBS	AN_GRS_LH2
Artemisia frigida Willd.	0.0157	0.2767	0.0368	87	DJ_GRS_LHD715	SUBS	AN_GRS_LH2
Artemisia frigida Willd.	0.0095	0.2513	0.0359	87	DJ_GRS_LHD715	SUBS	AN_GRS_LH2
Artemisia frigida Willd.	-0.0178	0.1057	0.0373	86.9	DJ_GRS_LHD715	SUBS	AN_GRS_LH2
Artemisia frigida Willd.	-0.0163	0.0974	0.0395	86.9	DJ_GRS_LHD715	SUBS	AN_GRS_LH2
Artemisia frigida Willd.	-0.0162	0.0707	0.0384	86.9	DJ_GRS_LHD715	SUBS	AN_GRS_LH2
Artemisia frigida Willd.	0.0052	0.126	0.0405	86.9	DJ_GRS_LHD715	SUBS	AN_GRS_LH2
Artemisia frigida Willd.	0.0097	0.2087	0.0395	86.9	DJ_GRS_LHD715	SUBS	AN_GRS_LH2
Artemisia frigida Willd.	0.0153	0.316	0.0372	86.9	DJ_GRS_LHD715	SUBS	AN_GRS_LH2
Artemisia frigida Willd.	0.0084	0.192	0.0388	86.9	DJ_GRS_LHD715	SUBS	AN_GRS_LH2
Artemisia frigida Willd.	-0.0075	0.0913	0.0278	86.9	DJ_GRS_LHD715	SUBS	AN_GRS_LH2
Artemisia frigida Willd.	-0.0049	0.15	0.0262	86.9	DJ_GRS_LHD715	SUBS	AN_GRS_LH2
Artemisia frigida Willd.	0.0047	0.1853	0.029	86.9	DJ_GRS_LHD715	SUBS	AN_GRS_LH2
Artemisia frigida Willd.	0.0032	0.14	0.0288	86.9	DJ_GRS_LHD715	SUBS	AN_GRS_LH2
Artemisia frigida Willd.	0.0027	0.104	0.0275	86.9	DJ_GRS_LHD715	SUBS	AN_GRS_LH2
Artemisia frigida Willd.	0.0021	0.127	0.0273	86.9	DJ_GRS_LHD715	SUBS	AN_GRS_LH2
Artemisia frigida Willd.	0.0096	0.236	0.027	86.9	DJ_GRS_LHD715	SUBS	AN_GRS_LH2
Artemisia frigida Willd.	0.0045	0.166	0.0261	86.9	DJ_GRS_LHD715	SUBS	AN_GRS_LH2
Artemisia frigida Willd.	0.0052	0.1017	0.0137	87.7	DJ_GRS_LHD716	SUBS	AN_GRS_LH2
Artemisia frigida Willd.	0.0147	0.2743	0.0129	87.7	DJ_GRS_LHD716	SUBS	AN_GRS_LH2
Artemisia frigida Willd.	0.0057	0.1517	0.0152	87.7	DJ_GRS_LHD716	SUBS	AN_GRS_LH2
Artemisia frigida Willd.	0.0124	0.271	0.0143	87.7	DJ_GRS_LHD716	SUBS	AN_GRS_LH2
Artemisia frigida Willd.	0.0035	0.2267	0.0274	87.6	DJ_GRS_LHD716	SUBS	AN_GRS_LH2
Artemisia frigida Willd.	0.0078	0.252	0.028	87.6	DJ_GRS_LHD716	SUBS	AN_GRS_LH2
Artemisia frigida Willd.	0.0012	0.112	0.0319	87.6	DJ_GRS_LHD716	SUBS	AN_GRS_LH2
Artemisia frigida Willd.	0.0027	0.116	0.0325	87.6	DJ_GRS_LHD716	SUBS	AN_GRS_LH2
Artemisia frigida Willd.	-0.0104	0.0954	0.0339	87.6	DJ_GRS_LHD716	SUBS	AN_GRS_LH2
Artemisia frigida Willd.	-0.009	0.053	0.0365	87.6	DJ_GRS_LHD716	SUBS	AN_GRS_LH2
Artemisia frigida Willd.	-0.0094	0.0435	0.0392	87.6	DJ_GRS_LHD716	SUBS	AN_GRS_LH2
Artemisia frigida Willd.	0.0116	0.1297	0.0511	87.6	DJ_GRS_LHD716	SUBS	AN_GRS_LH2
Artemisia frigida Willd.	0.0063	0.0634	0.0561	87.6	DJ_GRS_LHD716	SUBS	AN_GRS_LH2
Artemisia frigida Willd.	0.0051	0.0404	0.0546	87.6	DJ_GRS_LHD716	SUBS	AN_GRS_LH2
Artemisia frigida Willd.	0.0069	0.0537	0.051	87.6	DJ_GRS_LHD716	SUBS	AN_GRS_LH2
Artemisia frigida Willd.	0.0069	0.0467	0.0364	87.5	DJ_GRS_LHD716	SUBS	AN_GRS_LH2
Artemisia frigida Willd.	0.0057	0.0292	0.0376	87.5	DJ_GRS_LHD716	SUBS	AN_GRS_LH2
Artemisia frigida Willd.	0.0026	0.0247	0.0393	87.5	DJ_GRS_LHD716	SUBS	AN_GRS_LH2
Artemisia frigida Willd.	0.0113	0.118	0.0389	87.5	DJ_GRS_LHD716	SUBS	AN_GRS_LH2
Artemisia frigida Willd.	0.0016	0.1033	0.0831	87.5	DJ_GRS_LHD716	SUBS	AN_GRS_LH2
Artemisia frigida Willd.	-0.0011	0.0176	0.088	87.5	DJ_GRS_LHD716	SUBS	AN_GRS_LH2
Artemisia frigida Willd.	-0.0033	0.0232	0.0865	87.5	DJ_GRS_LHD716	SUBS	AN_GRS_LH2
Artemisia frigida Willd.	-0.0005	0.0203	0.0911	87.5	DJ_GRS_LHD716	SUBS	AN_GRS_LH2
Artemisia frigida Willd.	0.0013	0.0135	0.0627	87.4	DJ_GRS_LHD716	SUBS	AN_GRS_LH2
Artemisia frigida Willd.	0.0043	0.018	0.0646	87.4	DJ_GRS_LHD716	SUBS	AN_GRS_LH2
Artemisia frigida Willd.	0.0037	0.0152	0.0675	87.4	DJ_GRS_LHD716	SUBS	AN_GRS_LH2
Artemisia frigida Willd.	0.0053	0.12	0.0682	87.4	DJ_GRS_LHD716	SUBS	AN_GRS_LH2
Artemisia frigida Willd.	-0.0001	0.0141	0.0767	87.4	DJ_GRS_LHD716	SUBS	AN_GRS_LH2
Artemisia frigida Willd.	0.0013	0.0217	0.0742	87.4	DJ_GRS_LHD716	SUBS	AN_GRS_LH2
Artemisia frigida Willd.	-0.0034	0.0216	0.0728	87.4	DJ_GRS_LHD716	SUBS	AN_GRS_LH2
Artemisia frigida Willd.	-0.0156	0.0185	0.064	87.4	DJ_GRS_LHD716	SUBS	AN_GRS_LH2
Artemisia frigida Willd.	-0.0156	0.0151	0.0655	87.4	DJ_GRS_LHD716	SUBS	AN_GRS_LH2
Artemisia frigida Willd.	-0.0187	0.0257	0.0662	87.4	DJ_GRS_LHD716	SUBS	AN_GRS_LH2
Artemisia frigida Willd.	-0.0005	0.108	0.0625	87.4	DJ_GRS_LHD716	SUBS	AN_GRS_LH2
Artemisia frigida Willd.	-0.0059	0.0186	0.069	87.4	DJ_GRS_LHD716	SUBS	AN_GRS_LH2
Artemisia frigida Willd.	-0.0074	0.0209	0.0701	87.4	DJ_GRS_LHD716	SUBS	AN_GRS_LH2
Artemisia frigida Willd.	-0.006	0.0187	0.0727	87.4	DJ_GRS_LHD716	SUBS	AN_GRS_LH2
Artemisia frigida Willd.	0.0017	0.1	0.0665	87.3	DJ_GRS_LHD716	SUBS	AN_GRS_LH2
Artemisia frigida Willd.	-0.0013	0.0163	0.0734	87.3	DJ_GRS_LHD716	SUBS	AN_GRS_LH2
Artemisia frigida Willd.	-0.0015	0.0184	0.0748	87.3	DJ_GRS_LHD716	SUBS	AN_GRS_LH2
Artemisia frigida Willd.	-0.0037	0.017	0.0737	87.3	DJ_GRS_LHD716	SUBS	AN_GRS_LH2
Artemisia frigida Willd.	-0.0008	0.0923	0.056	87.4	DJ_GRS_LHD716	SUBS	AN_GRS_LH2
Artemisia frigida Willd.	-0.0022	0.0197	0.0598	87.4	DJ_GRS_LHD716	SUBS	AN_GRS_LH2
Artemisia frigida Willd.	-0.0011	0.0182	0.0609	87.4	DJ_GRS_LHD716	SUBS	AN_GRS_LH2
Artemisia frigida Willd.	-0.0014	0.0244	0.0587	87.4	DJ_GRS_LHD716	SUBS	AN_GRS_LH2
Artemisia frigida Willd.	0.0036	0.1433	0.0101	87.9	DJ_GRS_LHD719	SUBS	AO_GRS_LH3
Artemisia frigida Willd.	0.003	0.2937	0.0093	87.9	DJ_GRS_LHD719	SUBS	AO_GRS_LH3
Artemisia frigida Willd.	0.0039	0.2437	0.0099	87.9	DJ_GRS_LHD719	SUBS	AO_GRS_LH3
Artemisia frigida Willd.	0.0014	0.2067	0.0104	87.9	DJ_GRS_LHD719	SUBS	AO_GRS_LH3
Artemisia frigida Willd.	0.0142	0.3943	0.0117	88	DJ_GRS_LHD719	SUBS	AO_GRS_LH3
Artemisia frigida Willd.	0.0192	0.416	0.0117	88	DJ_GRS_LHD719	SUBS	AO_GRS_LH3
Artemisia frigida Willd.	0.0164	0.3667	0.0131	88	DJ_GRS_LHD719	SUBS	AO_GRS_LH3
Artemisia frigida Willd.	0.0111	0.2657	0.0131	88	DJ_GRS_LHD719	SUBS	AO_GRS_LH3
Artemisia frigida Willd.	0.0148	0.334	0.0162	88	DJ_GRS_LHD719	SUBS	AO_GRS_LH3
Artemisia frigida Willd.	0.0178	0.3513	0.0167	88	DJ_GRS_LHD719	SUBS	AO_GRS_LH3
Artemisia frigida Willd.	0.0171	0.3717	0.0162	88	DJ_GRS_LHD719	SUBS	AO_GRS_LH3
Artemisia frigida Willd.	0.0123	0.212	0.0174	88	DJ_GRS_LHD719	SUBS	AO_GRS_LH3
Artemisia frigida Willd.	-0.0018	0.156	0.0218	88	DJ_GRS_LHD719	SUBS	AO_GRS_LH3
Artemisia frigida Willd.	-0.0038	0.208	0.0219	88	DJ_GRS_LHD719	SUBS	AO_GRS_LH3
Artemisia frigida Willd.	-0.0038	0.226	0.0215	88	DJ_GRS_LHD719	SUBS	AO_GRS_LH3
Artemisia frigida Willd.	0.0199	0.3483	0.0209	88	DJ_GRS_LHD719	SUBS	AO_GRS_LH3
Artemisia frigida Willd.	0.0247	0.3203	0.0215	88	DJ_GRS_LHD719	SUBS	AO_GRS_LH3
Artemisia frigida Willd.	0.021	0.289	0.0225	88	DJ_GRS_LHD719	SUBS	AO_GRS_LH3
Artemisia frigida Willd.	0.013	0.149	0.0232	88	DJ_GRS_LHD719	SUBS	AO_GRS_LH3
Artemisia frigida Willd.	0.0246	0.25	0.0349	88	DJ_GRS_LHD719	SUBS	AO_GRS_LH3
Artemisia frigida Willd.	0.0234	0.2493	0.0323	88	DJ_GRS_LHD719	SUBS	AO_GRS_LH3
Artemisia frigida Willd.	0.02	0.2207	0.0349	88.1	DJ_GRS_LHD719	SUBS	AO_GRS_LH3
Artemisia frigida Willd.	0.0129	0.0644	0.0365	88.1	DJ_GRS_LHD719	SUBS	AO_GRS_LH3
Artemisia frigida Willd.	0.0161	0.261	0.0499	88	DJ_GRS_LHD719	SUBS	AO_GRS_LH3
Artemisia frigida Willd.	0.0127	0.182	0.0469	88	DJ_GRS_LHD719	SUBS	AO_GRS_LH3
Artemisia frigida Willd.	0.0132	0.2417	0.0479	88	DJ_GRS_LHD719	SUBS	AO_GRS_LH3
Artemisia frigida Willd.	0.0054	0.0855	0.05	88	DJ_GRS_LHD719	SUBS	AO_GRS_LH3
Artemisia frigida Willd.	0.019	0.278	0.0434	88	DJ_GRS_LHD719	SUBS	AO_GRS_LH3
Artemisia frigida Willd.	0.0127	0.205	0.044	88	DJ_GRS_LHD719	SUBS	AO_GRS_LH3
Artemisia frigida Willd.	0.016	0.3133	0.0419	88	DJ_GRS_LHD719	SUBS	AO_GRS_LH3
Artemisia frigida Willd.	0.0088	0.0836	0.0484	88	DJ_GRS_LHD719	SUBS	AO_GRS_LH3
Artemisia frigida Willd.	0.0183	0.24	0.044	88	DJ_GRS_LHD719	SUBS	AO_GRS_LH3
Artemisia frigida Willd.	0.0108	0.1757	0.0462	88	DJ_GRS_LHD719	SUBS	AO_GRS_LH3
Artemisia frigida Willd.	0.019	0.308	0.0453	88	DJ_GRS_LHD719	SUBS	AO_GRS_LH3
Artemisia frigida Willd.	0.0087	0.107	0.0457	88	DJ_GRS_LHD719	SUBS	AO_GRS_LH3
Artemisia frigida Willd.	0.0168	0.269	0.05	88	DJ_GRS_LHD719	SUBS	AO_GRS_LH3
Artemisia frigida Willd.	0.0102	0.1773	0.0508	88	DJ_GRS_LHD719	SUBS	AO_GRS_LH3
Artemisia frigida Willd.	0.018	0.2707	0.0465	88	DJ_GRS_LHD719	SUBS	AO_GRS_LH3
Artemisia frigida Willd.	0.0072	0.0865	0.0528	88	DJ_GRS_LHD719	SUBS	AO_GRS_LH3
Artemisia frigida Willd.	0.0155	0.197	0.0543	88	DJ_GRS_LHD719	SUBS	AO_GRS_LH3
Artemisia frigida Willd.	0.0107	0.144	0.0534	88	DJ_GRS_LHD719	SUBS	AO_GRS_LH3
Artemisia frigida Willd.	0.0143	0.174	0.0555	88	DJ_GRS_LHD719	SUBS	AO_GRS_LH3
Artemisia frigida Willd.	0.0095	0.0829	0.0584	88	DJ_GRS_LHD719	SUBS	AO_GRS_LH3
Artemisia frigida Willd.	-0.0023	0.0617	0.0595	88	DJ_GRS_LHD719	SUBS	AO_GRS_LH3
Artemisia frigida Willd.	-0.0027	0.1157	0.0618	88	DJ_GRS_LHD719	SUBS	AO_GRS_LH3
Artemisia frigida Willd.	-0.006	0.219	0.0585	88	DJ_GRS_LHD719	SUBS	AO_GRS_LH3
Artemisia frigida Willd.	0.0182	0.2383	0.0521	88	DJ_GRS_LHD719	SUBS	AO_GRS_LH3
Artemisia frigida Willd.	0.0131	0.152	0.056	88	DJ_GRS_LHD719	SUBS	AO_GRS_LH3
Artemisia frigida Willd.	0.0176	0.189	0.058	88	DJ_GRS_LHD719	SUBS	AO_GRS_LH3
Artemisia frigida Willd.	0.0111	0.0868	0.0596	88	DJ_GRS_LHD719	SUBS	AO_GRS_LH3
Artemisia frigida Willd.	0.0123	0.185	0.0608	87.9	DJ_GRS_LHD719	SUBS	AO_GRS_LH3
Artemisia frigida Willd.	0.0129	0.153	0.061	87.9	DJ_GRS_LHD719	SUBS	AO_GRS_LH3
Artemisia frigida Willd.	0.0146	0.18	0.0593	87.9	DJ_GRS_LHD719	SUBS	AO_GRS_LH3
Artemisia frigida Willd.	0.0081	0.0807	0.0621	87.9	DJ_GRS_LHD719	SUBS	AO_GRS_LH3
Artemisia frigida Willd.	0.0156	0.1813	0.0519	87.9	DJ_GRS_LHD719	SUBS	AO_GRS_LH3
Artemisia frigida Willd.	0.0097	0.139	0.0517	87.9	DJ_GRS_LHD719	SUBS	AO_GRS_LH3
Artemisia frigida Willd.	0.0129	0.1633	0.0517	87.9	DJ_GRS_LHD719	SUBS	AO_GRS_LH3
Artemisia frigida Willd.	0.0082	0.087	0.0527	87.9	DJ_GRS_LHD719	SUBS	AO_GRS_LH3
Artemisia frigida Willd.	-0.0098	0.9857	0.0276	88.2	DJ_GRS_LHD720	SUBS	AO_GRS_LH3
Artemisia frigida Willd.	-0.0091	0.7203	0.0291	88.2	DJ_GRS_LHD720	SUBS	AO_GRS_LH3
Artemisia frigida Willd.	-0.0116	0.7557	0.0279	88.2	DJ_GRS_LHD720	SUBS	AO_GRS_LH3
Artemisia frigida Willd.	-0.0101	0.601	0.0291	88.2	DJ_GRS_LHD720	SUBS	AO_GRS_LH3
Artemisia frigida Willd.	-0.0044	0.578	0.0328	88.2	DJ_GRS_LHD720	SUBS	AO_GRS_LH3
Artemisia frigida Willd.	-0.0064	0.526	0.0322	88.2	DJ_GRS_LHD720	SUBS	AO_GRS_LH3
Artemisia frigida Willd.	-0.0069	0.502	0.0326	88.2	DJ_GRS_LHD720	SUBS	AO_GRS_LH3
Artemisia frigida Willd.	-0.0072	0.4317	0.0357	88.2	DJ_GRS_LHD720	SUBS	AO_GRS_LH3
Artemisia frigida Willd.	0.0221	0.4137	0.0274	88.3	DJ_GRS_LHD720	SUBS	AO_GRS_LH3
Artemisia frigida Willd.	0.0128	0.379	0.0257	88.3	DJ_GRS_LHD720	SUBS	AO_GRS_LH3
Artemisia frigida Willd.	0.0165	0.3363	0.0269	88.3	DJ_GRS_LHD720	SUBS	AO_GRS_LH3
Artemisia frigida Willd.	0.0183	0.327	0.0274	88.3	DJ_GRS_LHD720	SUBS	AO_GRS_LH3
Artemisia frigida Willd.	-0.0068	0.196	0.029	88.3	DJ_GRS_LHD720	SUBS	AO_GRS_LH3
Artemisia frigida Willd.	-0.0043	0.1353	0.0298	88.3	DJ_GRS_LHD720	SUBS	AO_GRS_LH3
Artemisia frigida Willd.	-0.006	0.1777	0.0284	88.4	DJ_GRS_LHD720	SUBS	AO_GRS_LH3
Artemisia frigida Willd.	0.0284	0.3933	0.0336	88.4	DJ_GRS_LHD720	SUBS	AO_GRS_LH3
Artemisia frigida Willd.	0.0246	0.3433	0.0346	88.4	DJ_GRS_LHD720	SUBS	AO_GRS_LH3
Artemisia frigida Willd.	0.021	0.231	0.0359	88.4	DJ_GRS_LHD720	SUBS	AO_GRS_LH3
Artemisia frigida Willd.	0.0211	0.1857	0.0374	88.4	DJ_GRS_LHD720	SUBS	AO_GRS_LH3
Artemisia frigida Willd.	0.0155	0.3167	0.0431	88.4	DJ_GRS_LHD720	SUBS	AO_GRS_LH3
Artemisia frigida Willd.	0.0138	0.3083	0.04	88.4	DJ_GRS_LHD720	SUBS	AO_GRS_LH3
Artemisia frigida Willd.	0.007	0.1307	0.0456	88.4	DJ_GRS_LHD720	SUBS	AO_GRS_LH3
Artemisia frigida Willd.	0.0127	0.161	0.0458	88.4	DJ_GRS_LHD720	SUBS	AO_GRS_LH3
Artemisia frigida Willd.	0.0117	0.203	0.0633	88.4	DJ_GRS_LHD720	SUBS	AO_GRS_LH3
Artemisia frigida Willd.	0.0115	0.222	0.0601	88.4	DJ_GRS_LHD720	SUBS	AO_GRS_LH3
Artemisia frigida Willd.	0.0078	0.138	0.0596	88.4	DJ_GRS_LHD720	SUBS	AO_GRS_LH3
Artemisia frigida Willd.	0.0073	0.1387	0.0614	88.4	DJ_GRS_LHD720	SUBS	AO_GRS_LH3
Artemisia frigida Willd.	0.0138	0.1453	0.0568	88.4	DJ_GRS_LHD720	SUBS	AO_GRS_LH3
Artemisia frigida Willd.	0.0144	0.157	0.0546	88.4	DJ_GRS_LHD720	SUBS	AO_GRS_LH3
Artemisia frigida Willd.	0.0092	0.0663	0.0572	88.4	DJ_GRS_LHD720	SUBS	AO_GRS_LH3
Artemisia frigida Willd.	0.0106	0.0886	0.0581	88.4	DJ_GRS_LHD720	SUBS	AO_GRS_LH3
Artemisia frigida Willd.	0.0006	0.1317	0.0848	88.3	DJ_GRS_LHD720	SUBS	AO_GRS_LH3
Artemisia frigida Willd.	0.0016	0.1633	0.0791	88.3	DJ_GRS_LHD720	SUBS	AO_GRS_LH3
Artemisia frigida Willd.	0.0001	0.0691	0.083	88.3	DJ_GRS_LHD720	SUBS	AO_GRS_LH3
Artemisia frigida Willd.	-0.0024	0.0622	0.0815	88.3	DJ_GRS_LHD720	SUBS	AO_GRS_LH3
Artemisia frigida Willd.	0.0058	0.0772	0.0695	88.3	DJ_GRS_LHD720	SUBS	AO_GRS_LH3
Artemisia frigida Willd.	0.0115	0.1793	0.0692	88.3	DJ_GRS_LHD720	SUBS	AO_GRS_LH3
Artemisia frigida Willd.	0.0064	0.0584	0.0726	88.3	DJ_GRS_LHD720	SUBS	AO_GRS_LH3
Artemisia frigida Willd.	0.0105	0.108	0.0736	88.3	DJ_GRS_LHD720	SUBS	AO_GRS_LH3
Artemisia frigida Willd.	0.0087	0.0896	0.0624	88.3	DJ_GRS_LHD720	SUBS	AO_GRS_LH3
Artemisia frigida Willd.	0.0132	0.154	0.0614	88.3	DJ_GRS_LHD720	SUBS	AO_GRS_LH3
Artemisia frigida Willd.	0.0072	0.0377	0.0663	88.3	DJ_GRS_LHD720	SUBS	AO_GRS_LH3
Artemisia frigida Willd.	0.0076	0.0515	0.0637	88.3	DJ_GRS_LHD720	SUBS	AO_GRS_LH3
Artemisia frigida Willd.	-0.0022	0.104	0.0673	88.3	DJ_GRS_LHD720	SUBS	AO_GRS_LH3
Artemisia frigida Willd.	-0.004	0.141	0.0667	88.3	DJ_GRS_LHD720	SUBS	AO_GRS_LH3
Artemisia frigida Willd.	-0.0068	0.119	0.0672	88.3	DJ_GRS_LHD720	SUBS	AO_GRS_LH3
Artemisia frigida Willd.	0.0149	0.0816	0.0701	88.2	DJ_GRS_LHD720	SUBS	AO_GRS_LH3
Artemisia frigida Willd.	0.0179	0.2097	0.064	88.2	DJ_GRS_LHD720	SUBS	AO_GRS_LH3
Artemisia frigida Willd.	0.0151	0.0987	0.0669	88.2	DJ_GRS_LHD720	SUBS	AO_GRS_LH3
Artemisia frigida Willd.	0.0129	0.103	0.0699	88.2	DJ_GRS_LHD720	SUBS	AO_GRS_LH3
Artemisia frigida Willd.	0.0027	0.0568	0.0658	88.2	DJ_GRS_LHD720	SUBS	AO_GRS_LH3
Artemisia frigida Willd.	0.0079	0.1393	0.0638	88.2	DJ_GRS_LHD720	SUBS	AO_GRS_LH3
Artemisia frigida Willd.	0.0057	0.0701	0.0666	88.2	DJ_GRS_LHD720	SUBS	AO_GRS_LH3
Artemisia frigida Willd.	0.0081	0.11	0.0655	88.2	DJ_GRS_LHD720	SUBS	AO_GRS_LH3
Artemisia frigida Willd.	0.0029	0.0807	0.0609	88.2	DJ_GRS_LHD720	SUBS	AO_GRS_LH3
Artemisia frigida Willd.	0.0082	0.1443	0.0584	88.2	DJ_GRS_LHD720	SUBS	AO_GRS_LH3
Artemisia frigida Willd.	0.0091	0.0719	0.0636	88.2	DJ_GRS_LHD720	SUBS	AO_GRS_LH3
Artemisia frigida Willd.	0.0114	0.1197	0.0612	88.2	DJ_GRS_LHD720	SUBS	AO_GRS_LH3
Artemisia frigida Willd.	0.0057	0.0749	0.0457	88.2	DJ_GRS_LHD720	SUBS	AO_GRS_LH3
Artemisia frigida Willd.	0.0058	0.105	0.0458	88.2	DJ_GRS_LHD720	SUBS	AO_GRS_LH3
Artemisia frigida Willd.	0.0054	0.0592	0.047	88.2	DJ_GRS_LHD720	SUBS	AO_GRS_LH3
Artemisia frigida Willd.	0.011	0.0973	0.0461	88.2	DJ_GRS_LHD720	SUBS	AO_GRS_LH3
Artemisia frigida Willd.	0.0004	0.0484	0.0401	88.3	DJ_GRS_LHD720	SUBS	AO_GRS_LH3
Artemisia frigida Willd.	0.0015	0.0796	0.0407	88.3	DJ_GRS_LHD720	SUBS	AO_GRS_LH3
Artemisia frigida Willd.	0.0014	0.0428	0.0402	88.3	DJ_GRS_LHD720	SUBS	AO_GRS_LH3
Artemisia frigida Willd.	0.0018	0.0524	0.0402	88.3	DJ_GRS_LHD720	SUBS	AO_GRS_LH3
Caragana microphylla Lam.	0.0111	0.296	0.0226	85.7	DW_TPS_JJED706	LEGM	AP_TPS_JJE
Caragana microphylla Lam.	0.0111	0.296	0.02253	85.7	DW_TPS_JJED706	LEGM	AP_TPS_JJE
Caragana microphylla Lam.	0.0149	0.322	0.02498	85.7	DW_TPS_JJED706	LEGM	AP_TPS_JJE
Caragana microphylla Lam.	0.0149	0.321	0.02502	85.7	DW_TPS_JJED706	LEGM	AP_TPS_JJE
Caragana microphylla Lam.	0.0127	0.2767	0.02649	85.7	DW_TPS_JJED706	LEGM	AP_TPS_JJE
Caragana microphylla Lam.	0.0126	0.275	0.02673	85.7	DW_TPS_JJED706	LEGM	AP_TPS_JJE
Caragana microphylla Lam.	0.0136	0.201	0.03501	85.7	DW_TPS_JJED706	LEGM	AP_TPS_JJE
Caragana microphylla Lam.	0.0136	0.201	0.03513	85.7	DW_TPS_JJED706	LEGM	AP_TPS_JJE
Caragana microphylla Lam.	0.0141	0.1883	0.0384	85.7	DW_TPS_JJED706	LEGM	AP_TPS_JJE
Caragana microphylla Lam.	0.0144	0.1883	0.03852	85.7	DW_TPS_JJED706	LEGM	AP_TPS_JJE
Caragana microphylla Lam.	0.0017	0.0763	0.04066	85.7	DW_TPS_JJED706	LEGM	AP_TPS_JJE
Caragana microphylla Lam.	0.0016	0.0759	0.04081	85.7	DW_TPS_JJED706	LEGM	AP_TPS_JJE
Caragana microphylla Lam.	0.0099	0.214	0.03876	85.7	DW_TPS_JJED706	LEGM	AP_TPS_JJE
Caragana microphylla Lam.	0.0097	0.211	0.03892	85.7	DW_TPS_JJED706	LEGM	AP_TPS_JJE
Caragana microphylla Lam.	0.0081	0.13	0.04658	85.7	DW_TPS_JJED706	LEGM	AP_TPS_JJE
Caragana microphylla Lam.	0.008	0.131	0.04658	85.7	DW_TPS_JJED706	LEGM	AP_TPS_JJE
Caragana microphylla Lam.	0.0086	0.182	0.04413	85.7	DW_TPS_JJED706	LEGM	AP_TPS_JJE
Caragana microphylla Lam.	0.0085	0.182	0.04402	85.7	DW_TPS_JJED706	LEGM	AP_TPS_JJE
Caragana microphylla Lam.	0.0112	0.146	0.05055	85.7	DW_TPS_JJED706	LEGM	AP_TPS_JJE
Caragana microphylla Lam.	0.0114	0.146	0.05067	85.7	DW_TPS_JJED706	LEGM	AP_TPS_JJE
Caragana microphylla Lam.	0.011	0.1047	0.05628	85.7	DW_TPS_JJED706	LEGM	AP_TPS_JJE
Caragana microphylla Lam.	0.011	0.1037	0.05631	85.7	DW_TPS_JJED706	LEGM	AP_TPS_JJE
Caragana microphylla Lam.	0.0027	0.0719	0.05476	85.7	DW_TPS_JJED706	LEGM	AP_TPS_JJE
Caragana microphylla Lam.	0.0027	0.0721	0.05484	85.7	DW_TPS_JJED706	LEGM	AP_TPS_JJE
Caragana microphylla Lam.	0.0081	0.12	0.03964	85.6	DW_TPS_JJED706	LEGM	AP_TPS_JJE
Caragana microphylla Lam.	0.0083	0.12	0.03972	85.6	DW_TPS_JJED706	LEGM	AP_TPS_JJE
Caragana microphylla Lam.	0.0103	0.131	0.04357	85.6	DW_TPS_JJED706	LEGM	AP_TPS_JJE
Caragana microphylla Lam.	0.0104	0.13	0.04373	85.6	DW_TPS_JJED706	LEGM	AP_TPS_JJE
Caragana microphylla Lam.	0.0079	0.111	0.04591	85.6	DW_TPS_JJED706	LEGM	AP_TPS_JJE
Caragana microphylla Lam.	0.008	0.111	0.04595	85.6	DW_TPS_JJED706	LEGM	AP_TPS_JJE
Caragana microphylla Lam.	0.0102	0.112	0.05222	85.6	DW_TPS_JJED706	LEGM	AP_TPS_JJE
Caragana microphylla Lam.	0.0101	0.1117	0.05222	85.6	DW_TPS_JJED706	LEGM	AP_TPS_JJE
Caragana microphylla Lam.	0.0074	0.0663	0.05783	85.6	DW_TPS_JJED706	LEGM	AP_TPS_JJE
Caragana microphylla Lam.	0.0071	0.0653	0.05799	85.6	DW_TPS_JJED706	LEGM	AP_TPS_JJE
Caragana microphylla Lam.	0.0023	0.0622	0.05561	85.6	DW_TPS_JJED706	LEGM	AP_TPS_JJE
Caragana microphylla Lam.	0.0023	0.0622	0.05565	85.6	DW_TPS_JJED706	LEGM	AP_TPS_JJE
Caragana microphylla Lam.	0.0076	0.0907	0.04995	85.5	DW_TPS_JJED706	LEGM	AP_TPS_JJE
Caragana microphylla Lam.	0.0076	0.0907	0.04987	85.5	DW_TPS_JJED706	LEGM	AP_TPS_JJE
Caragana microphylla Lam.	0.0065	0.0708	0.05287	85.5	DW_TPS_JJED706	LEGM	AP_TPS_JJE
Caragana microphylla Lam.	0.0065	0.0705	0.0529	85.5	DW_TPS_JJED706	LEGM	AP_TPS_JJE
Caragana microphylla Lam.	0.0064	0.0912	0.05638	85.5	DW_TPS_JJED706	LEGM	AP_TPS_JJE
Caragana microphylla Lam.	0.0065	0.0909	0.05646	85.5	DW_TPS_JJED706	LEGM	AP_TPS_JJE
Caragana microphylla Lam.	0.0109	0.115	0.06223	85.5	DW_TPS_JJED706	LEGM	AP_TPS_JJE
Caragana microphylla Lam.	0.0106	0.115	0.06231	85.5	DW_TPS_JJED706	LEGM	AP_TPS_JJE
Caragana microphylla Lam.	0.0058	0.0623	0.06699	85.5	DW_TPS_JJED706	LEGM	AP_TPS_JJE
Caragana microphylla Lam.	0.0059	0.0626	0.06703	85.5	DW_TPS_JJED706	LEGM	AP_TPS_JJE
Caragana microphylla Lam.	0.0023	0.0654	0.06808	85.5	DW_TPS_JJED706	LEGM	AP_TPS_JJE
Caragana microphylla Lam.	0.0024	0.0659	0.06796	85.5	DW_TPS_JJED706	LEGM	AP_TPS_JJE
Caragana microphylla Lam.	-0.002	0.0288	0.03623	85.6	DW_TPS_JJED706	LEGM	AP_TPS_JJE
Caragana microphylla Lam.	-0.002	0.0287	0.03623	85.6	DW_TPS_JJED706	LEGM	AP_TPS_JJE
Caragana microphylla Lam.	-0.0017	0.0365	0.0353	85.6	DW_TPS_JJED706	LEGM	AP_TPS_JJE
Caragana microphylla Lam.	-0.0016	0.0362	0.0353	85.6	DW_TPS_JJED706	LEGM	AP_TPS_JJE
Caragana microphylla Lam.	-0.0012	0.034	0.03576	85.6	DW_TPS_JJED706	LEGM	AP_TPS_JJE
Caragana microphylla Lam.	-0.0013	0.0342	0.03573	85.6	DW_TPS_JJED706	LEGM	AP_TPS_JJE
Caragana microphylla Lam.	0.0002	0.0314	0.0367	85.6	DW_TPS_JJED706	LEGM	AP_TPS_JJE
Caragana microphylla Lam.	0	0.0314	0.0367	85.6	DW_TPS_JJED706	LEGM	AP_TPS_JJE
Caragana microphylla Lam.	-0.0006	0.0327	0.03566	85.5	DW_TPS_JJED706	LEGM	AP_TPS_JJE
Caragana microphylla Lam.	-0.0003	0.0335	0.03566	85.5	DW_TPS_JJED706	LEGM	AP_TPS_JJE
Caragana microphylla Lam.	-0.0003	0.0122	0.03554	85.5	DW_TPS_JJED706	LEGM	AP_TPS_JJE
Caragana microphylla Lam.	-0.0002	0.0124	0.03547	85.5	DW_TPS_JJED706	LEGM	AP_TPS_JJE
Caragana microphylla Lam.	-0.0029	0.0347	0.0348	85.5	DW_TPS_JJED706	LEGM	AP_TPS_JJE
Caragana microphylla Lam.	-0.003	0.035	0.03472	85.5	DW_TPS_JJED706	LEGM	AP_TPS_JJE
Caragana microphylla Lam.	0.0089	0.171	0.04365	85.5	DW_TPS_JJED706	LEGM	AP_TPS_JJE
Caragana microphylla Lam.	0.0089	0.1703	0.04365	85.5	DW_TPS_JJED706	LEGM	AP_TPS_JJE
Caragana microphylla Lam.	0.0054	0.0789	0.04997	85.5	DW_TPS_JJED706	LEGM	AP_TPS_JJE
Caragana microphylla Lam.	0.0056	0.0792	0.05001	85.5	DW_TPS_JJED706	LEGM	AP_TPS_JJE
Caragana microphylla Lam.	0.0064	0.121	0.04541	85.5	DW_TPS_JJED706	LEGM	AP_TPS_JJE
Caragana microphylla Lam.	0.0064	0.121	0.04541	85.5	DW_TPS_JJED706	LEGM	AP_TPS_JJE
Caragana microphylla Lam.	0.0065	0.144	0.03934	85.4	DW_TPS_JJED706	LEGM	AP_TPS_JJE
Caragana microphylla Lam.	0.0065	0.145	0.03933	85.4	DW_TPS_JJED706	LEGM	AP_TPS_JJE
Caragana microphylla Lam.	0.005	0.104	0.0439	85.4	DW_TPS_JJED706	LEGM	AP_TPS_JJE
Caragana microphylla Lam.	0.0051	0.104	0.0439	85.4	DW_TPS_JJED706	LEGM	AP_TPS_JJE
Caragana microphylla Lam.	0.0052	0.12	0.04261	85.4	DW_TPS_JJED706	LEGM	AP_TPS_JJE
Caragana microphylla Lam.	0.0052	0.12	0.04249	85.4	DW_TPS_JJED706	LEGM	AP_TPS_JJE
Caragana microphylla Lam.	0.0047	0.171	0.04331	85.4	DW_TPS_JJED706	LEGM	AP_TPS_JJE
Caragana microphylla Lam.	0.0048	0.171	0.04332	85.4	DW_TPS_JJED706	LEGM	AP_TPS_JJE
Caragana microphylla Lam.	0.0061	0.138	0.0471	85.4	DW_TPS_JJED706	LEGM	AP_TPS_JJE
Caragana microphylla Lam.	0.0057	0.138	0.04717	85.4	DW_TPS_JJED706	LEGM	AP_TPS_JJE
Caragana microphylla Lam.	0.0047	0.098	0.04577	85.4	DW_TPS_JJED706	LEGM	AP_TPS_JJE
Caragana microphylla Lam.	0.0046	0.0986	0.04577	85.4	DW_TPS_JJED706	LEGM	AP_TPS_JJE
Caragana microphylla Lam.	0.0173	0.6233	0.01299	86.2	DW_TPS_JJED828	LEGM	AP_TPS_JJE
Caragana microphylla Lam.	0.0173	0.6233	0.01299	86.2	DW_TPS_JJED828	LEGM	AP_TPS_JJE
Caragana microphylla Lam.	0.0185	0.587	0.01717	86.2	DW_TPS_JJED828	LEGM	AP_TPS_JJE
Caragana microphylla Lam.	0.0185	0.5867	0.01717	86.2	DW_TPS_JJED828	LEGM	AP_TPS_JJE
Caragana microphylla Lam.	0.0157	0.441	0.01671	86.2	DW_TPS_JJED828	LEGM	AP_TPS_JJE
Caragana microphylla Lam.	0.0158	0.4407	0.01671	86.2	DW_TPS_JJED828	LEGM	AP_TPS_JJE
Caragana microphylla Lam.	0.017	0.485	0.01624	86.2	DW_TPS_JJED828	LEGM	AP_TPS_JJE
Caragana microphylla Lam.	0.0174	0.4907	0.01636	86.2	DW_TPS_JJED828	LEGM	AP_TPS_JJE
Caragana microphylla Lam.	0.0181	0.581	0.0174	86.2	DW_TPS_JJED828	LEGM	AP_TPS_JJE
Caragana microphylla Lam.	0.0179	0.584	0.0174	86.2	DW_TPS_JJED828	LEGM	AP_TPS_JJE
Caragana microphylla Lam.	0.0163	0.521	0.01717	86.2	DW_TPS_JJED828	LEGM	AP_TPS_JJE
Caragana microphylla Lam.	0.0164	0.5213	0.01725	86.2	DW_TPS_JJED828	LEGM	AP_TPS_JJE
Caragana microphylla Lam.	0.0247	0.5063	0.02053	86.2	DW_TPS_JJED828	LEGM	AP_TPS_JJE
Caragana microphylla Lam.	0.0248	0.5057	0.02057	86.2	DW_TPS_JJED828	LEGM	AP_TPS_JJE
Caragana microphylla Lam.	0.019	0.4493	0.01752	86.2	DW_TPS_JJED828	LEGM	AP_TPS_JJE
Caragana microphylla Lam.	0.0191	0.4513	0.01752	86.2	DW_TPS_JJED828	LEGM	AP_TPS_JJE
Caragana microphylla Lam.	0.0194	0.461	0.01949	86.2	DW_TPS_JJED828	LEGM	AP_TPS_JJE
Caragana microphylla Lam.	0.0193	0.461	0.01949	86.2	DW_TPS_JJED828	LEGM	AP_TPS_JJE
Caragana microphylla Lam.	0.027	0.8463	0.02169	86.2	DW_TPS_JJED828	LEGM	AP_TPS_JJE
Caragana microphylla Lam.	0.0266	0.8443	0.02181	86.2	DW_TPS_JJED828	LEGM	AP_TPS_JJE
Caragana microphylla Lam.	0.0232	0.5553	0.02065	86.2	DW_TPS_JJED828	LEGM	AP_TPS_JJE
Caragana microphylla Lam.	0.0236	0.5583	0.02065	86.2	DW_TPS_JJED828	LEGM	AP_TPS_JJE
Caragana microphylla Lam.	0.0226	0.5423	0.02111	86.2	DW_TPS_JJED828	LEGM	AP_TPS_JJE
Caragana microphylla Lam.	0.0229	0.544	0.02111	86.2	DW_TPS_JJED828	LEGM	AP_TPS_JJE
Caragana microphylla Lam.	0.0179	0.245	0.0313	86.2	DW_TPS_JJED828	LEGM	AP_TPS_JJE
Caragana microphylla Lam.	0.0178	0.2447	0.03146	86.2	DW_TPS_JJED828	LEGM	AP_TPS_JJE
Caragana microphylla Lam.	0.0222	0.341	0.0303	86.1	DW_TPS_JJED828	LEGM	AP_TPS_JJE
Caragana microphylla Lam.	0.0224	0.3427	0.0303	86.1	DW_TPS_JJED828	LEGM	AP_TPS_JJE
Caragana microphylla Lam.	0.0152	0.1617	0.03367	86.1	DW_TPS_JJED828	LEGM	AP_TPS_JJE
Caragana microphylla Lam.	0.0149	0.1587	0.03374	86.1	DW_TPS_JJED828	LEGM	AP_TPS_JJE
Caragana microphylla Lam.	0.0126	0.1747	0.03251	86.1	DW_TPS_JJED828	LEGM	AP_TPS_JJE
Caragana microphylla Lam.	0.0125	0.175	0.03251	86.1	DW_TPS_JJED828	LEGM	AP_TPS_JJE
Caragana microphylla Lam.	0.0215	0.3863	0.02682	86.1	DW_TPS_JJED828	LEGM	AP_TPS_JJE
Caragana microphylla Lam.	0.0216	0.387	0.02682	86.1	DW_TPS_JJED828	LEGM	AP_TPS_JJE
Caragana microphylla Lam.	0.0133	0.191	0.0303	86.1	DW_TPS_JJED828	LEGM	AP_TPS_JJE
Caragana microphylla Lam.	0.0132	0.189	0.03042	86.1	DW_TPS_JJED828	LEGM	AP_TPS_JJE
Caragana microphylla Lam.	0.0159	0.24	0.03208	86.1	DW_TPS_JJED828	LEGM	AP_TPS_JJE
Caragana microphylla Lam.	0.0158	0.2417	0.03219	86.1	DW_TPS_JJED828	LEGM	AP_TPS_JJE
Caragana microphylla Lam.	0.0158	0.219	0.03157	86	DW_TPS_JJED828	LEGM	AP_TPS_JJE
Caragana microphylla Lam.	0.0157	0.2197	0.03157	86.1	DW_TPS_JJED828	LEGM	AP_TPS_JJE
Caragana microphylla Lam.	0.024	0.384	0.03092	86	DW_TPS_JJED828	LEGM	AP_TPS_JJE
Caragana microphylla Lam.	0.024	0.3903	0.03092	86	DW_TPS_JJED828	LEGM	AP_TPS_JJE
Caragana microphylla Lam.	0.0143	0.1747	0.03429	86	DW_TPS_JJED828	LEGM	AP_TPS_JJE
Caragana microphylla Lam.	0.0145	0.1743	0.03433	86	DW_TPS_JJED828	LEGM	AP_TPS_JJE
Caragana microphylla Lam.	0.0099	0.248	0.03	86	DW_TPS_JJED828	LEGM	AP_TPS_JJE
Caragana microphylla Lam.	0.0086	0.1853	0.0302	86	DW_TPS_JJED828	LEGM	AP_TPS_JJE
Caragana microphylla Lam.	0.0083	0.186	0.03012	86	DW_TPS_JJED828	LEGM	AP_TPS_JJE
Caragana microphylla Lam.	0.0099	0.2497	0.02996	86	DW_TPS_JJED828	LEGM	AP_TPS_JJE
Caragana microphylla Lam.	0.0088	0.213	0.03012	86	DW_TPS_JJED828	LEGM	AP_TPS_JJE
Caragana microphylla Lam.	0.0107	0.2117	0.03117	86	DW_TPS_JJED828	LEGM	AP_TPS_JJE
Caragana microphylla Lam.	0.0107	0.212	0.03117	86	DW_TPS_JJED828	LEGM	AP_TPS_JJE
Caragana microphylla Lam.	0.0141	0.223	0.03004	86	DW_TPS_JJED828	LEGM	AP_TPS_JJE
Caragana microphylla Lam.	0.0145	0.22	0.03024	86	DW_TPS_JJED828	LEGM	AP_TPS_JJE
Caragana microphylla Lam.	0.0145	0.22	0.03024	86	DW_TPS_JJED828	LEGM	AP_TPS_JJE
Caragana microphylla Lam.	0.0146	0.22	0.03024	86	DW_TPS_JJED828	LEGM	AP_TPS_JJE
Caragana microphylla Lam.	0.0008	0.1183	0.02233	86	DW_TPS_JJED828	LEGM	AP_TPS_JJE
Caragana microphylla Lam.	0.0006	0.123	0.02233	86	DW_TPS_JJED828	LEGM	AP_TPS_JJE
Caragana microphylla Lam.	-0.0004	0.132	0.02233	86	DW_TPS_JJED828	LEGM	AP_TPS_JJE
Caragana microphylla Lam.	-0.0011	0.0744	0.0221	86	DW_TPS_JJED828	LEGM	AP_TPS_JJE
Caragana microphylla Lam.	-0.0011	0.074	0.02245	86	DW_TPS_JJED828	LEGM	AP_TPS_JJE
Caragana microphylla Lam.	-0.0012	0.0733	0.0226	86	DW_TPS_JJED828	LEGM	AP_TPS_JJE
Caragana microphylla Lam.	-0.0011	0.073	0.02268	86	DW_TPS_JJED828	LEGM	AP_TPS_JJE
Caragana microphylla Lam.	-0.0002	0.1303	0.02233	86	DW_TPS_JJED828	LEGM	AP_TPS_JJE
Caragana microphylla Lam.	0.0003	0.127	0.02233	86	DW_TPS_JJED828	LEGM	AP_TPS_JJE
Artemisia frigida Willd.	-0.001	0.182	0.01666	85.8	DS_TPS_LHD522	SUBS	AQ_TPS_LH
Artemisia frigida Willd.	0.0119	0.15	0.01332	85.8	DS_TPS_LHD522	SUBS	AQ_TPS_LH
Artemisia frigida Willd.	0.0108	0.0764	0.0149	85.9	DS_TPS_LHD522	SUBS	AQ_TPS_LH
Artemisia frigida Willd.	0.0108	0.0773	0.0149	85.9	DS_TPS_LHD522	SUBS	AQ_TPS_LH
Artemisia frigida Willd.	-0.0011	0.3047	0.01515	85.8	DS_TPS_LHD522	SUBS	AQ_TPS_LH
Artemisia frigida Willd.	-0.0012	0.3037	0.01519	85.8	DS_TPS_LHD522	SUBS	AQ_TPS_LH
Artemisia frigida Willd.	0.0153	0.2817	0.01294	85.8	DS_TPS_LHD522	SUBS	AQ_TPS_LH
Artemisia frigida Willd.	0.0155	0.1723	0.01432	85.9	DS_TPS_LHD522	SUBS	AQ_TPS_LH
Artemisia frigida Willd.	0.0156	0.172	0.01432	85.9	DS_TPS_LHD522	SUBS	AQ_TPS_LH
Artemisia frigida Willd.	-0.001	0.2657	0.0176	85.8	DS_TPS_LHD522	SUBS	AQ_TPS_LH
Artemisia frigida Willd.	-0.0009	0.262	0.0176	85.8	DS_TPS_LHD522	SUBS	AQ_TPS_LH
Artemisia frigida Willd.	0.0159	0.179	0.01457	85.8	DS_TPS_LHD522	SUBS	AQ_TPS_LH
Artemisia frigida Willd.	0.0195	0.1373	0.01548	85.9	DS_TPS_LHD522	SUBS	AQ_TPS_LH
Artemisia frigida Willd.	0.0195	0.137	0.01548	85.9	DS_TPS_LHD522	SUBS	AQ_TPS_LH
Artemisia frigida Willd.	-0.0005	0.275	0.01841	85.8	DS_TPS_LHD522	SUBS	AQ_TPS_LH
Artemisia frigida Willd.	-0.0008	0.2727	0.01841	85.8	DS_TPS_LHD522	SUBS	AQ_TPS_LH
Artemisia frigida Willd.	0.0181	0.224	0.01445	85.8	DS_TPS_LHD522	SUBS	AQ_TPS_LH
Artemisia frigida Willd.	0.0198	0.123	0.01828	85.9	DS_TPS_LHD522	SUBS	AQ_TPS_LH
Artemisia frigida Willd.	0.0187	0.124	0.01828	85.9	DS_TPS_LHD522	SUBS	AQ_TPS_LH
Artemisia frigida Willd.	-0.0007	0.259	0.01853	85.8	DS_TPS_LHD522	SUBS	AQ_TPS_LH
Artemisia frigida Willd.	0.0148	0.225	0.01398	85.8	DS_TPS_LHD522	SUBS	AQ_TPS_LH
Artemisia frigida Willd.	0.0161	0.136	0.01677	85.9	DS_TPS_LHD522	SUBS	AQ_TPS_LH
Artemisia frigida Willd.	0.0162	0.1367	0.01677	85.9	DS_TPS_LHD522	SUBS	AQ_TPS_LH
Artemisia frigida Willd.	-0.0001	0.2277	0.01938	85.8	DS_TPS_LHD522	SUBS	AQ_TPS_LH
Artemisia frigida Willd.	0.0161	0.247	0.01433	85.8	DS_TPS_LHD522	SUBS	AQ_TPS_LH
Artemisia frigida Willd.	0.0186	0.118	0.01863	85.9	DS_TPS_LHD522	SUBS	AQ_TPS_LH
Artemisia frigida Willd.	0.0185	0.1187	0.01863	85.9	DS_TPS_LHD522	SUBS	AQ_TPS_LH
Artemisia frigida Willd.	-0.0001	0.2277	0.01938	85.8	DS_TPS_LHD522	SUBS	AQ_TPS_LH
Artemisia frigida Willd.	0.0161	0.247	0.01433	85.8	DS_TPS_LHD522	SUBS	AQ_TPS_LH
Artemisia frigida Willd.	0.0186	0.118	0.01863	85.9	DS_TPS_LHD522	SUBS	AQ_TPS_LH
Artemisia frigida Willd.	0.0185	0.1187	0.01863	85.9	DS_TPS_LHD522	SUBS	AQ_TPS_LH
Artemisia frigida Willd.	0.0096	0.121	0.0351	85.5	DS_TPS_LHD709	SUBS	AQ_TPS_LH
Artemisia frigida Willd.	0.0096	0.1213	0.03522	85.5	DS_TPS_LHD709	SUBS	AQ_TPS_LH
Artemisia frigida Willd.	0.0031	0.1127	0.02414	85.5	DS_TPS_LHD709	SUBS	AQ_TPS_LH
Artemisia frigida Willd.	0.003	0.1117	0.02426	85.5	DS_TPS_LHD709	SUBS	AQ_TPS_LH
Artemisia frigida Willd.	0.0018	0.239	0.01802	85.5	DS_TPS_LHD709	SUBS	AQ_TPS_LH
Artemisia frigida Willd.	0.0017	0.2407	0.01802	85.5	DS_TPS_LHD709	SUBS	AQ_TPS_LH
Artemisia frigida Willd.	0.0155	0.149	0.02832	85.8	DS_TPS_LHD709	SUBS	AQ_TPS_LH
Artemisia frigida Willd.	0.0155	0.1497	0.02832	85.8	DS_TPS_LHD709	SUBS	AQ_TPS_LH
Artemisia frigida Willd.	0.0132	0.136	0.02425	85.8	DS_TPS_LHD709	SUBS	AQ_TPS_LH
Artemisia frigida Willd.	0.0131	0.136	0.02425	85.8	DS_TPS_LHD709	SUBS	AQ_TPS_LH
Artemisia frigida Willd.	0.0056	0.104	0.02048	85.8	DS_TPS_LHD709	SUBS	AQ_TPS_LH
Artemisia frigida Willd.	0.0054	0.1057	0.02044	85.8	DS_TPS_LHD709	SUBS	AQ_TPS_LH
Artemisia frigida Willd.	0.0098	0.138	0.03323	85.5	DS_TPS_LHD709	SUBS	AQ_TPS_LH
Artemisia frigida Willd.	0.0096	0.138	0.03339	85.5	DS_TPS_LHD709	SUBS	AQ_TPS_LH
Artemisia frigida Willd.	0.0013	0.103	0.02637	85.5	DS_TPS_LHD709	SUBS	AQ_TPS_LH
Artemisia frigida Willd.	0.0014	0.103	0.02633	85.5	DS_TPS_LHD709	SUBS	AQ_TPS_LH
Artemisia frigida Willd.	0.0003	0.234	0.01813	85.5	DS_TPS_LHD709	SUBS	AQ_TPS_LH
Artemisia frigida Willd.	0.0003	0.235	0.01802	85.5	DS_TPS_LHD709	SUBS	AQ_TPS_LH
Artemisia frigida Willd.	0.0096	0.1203	0.03007	85.8	DS_TPS_LHD709	SUBS	AQ_TPS_LH
Artemisia frigida Willd.	0.0097	0.1207	0.03007	85.8	DS_TPS_LHD709	SUBS	AQ_TPS_LH
Artemisia frigida Willd.	0.0065	0.115	0.02436	85.8	DS_TPS_LHD709	SUBS	AQ_TPS_LH
Artemisia frigida Willd.	0.0065	0.115	0.02436	85.8	DS_TPS_LHD709	SUBS	AQ_TPS_LH
Artemisia frigida Willd.	0.0047	0.0885	0.02122	85.8	DS_TPS_LHD709	SUBS	AQ_TPS_LH
Artemisia frigida Willd.	0.0047	0.0887	0.02118	85.8	DS_TPS_LHD709	SUBS	AQ_TPS_LH
Artemisia frigida Willd.	0.0077	0.1727	0.03393	85.5	DS_TPS_LHD709	SUBS	AQ_TPS_LH
Artemisia frigida Willd.	0.0077	0.171	0.03405	85.5	DS_TPS_LHD709	SUBS	AQ_TPS_LH
Artemisia frigida Willd.	0.001	0.0972	0.02633	85.5	DS_TPS_LHD709	SUBS	AQ_TPS_LH
Artemisia frigida Willd.	0.0011	0.0964	0.02625	85.5	DS_TPS_LHD709	SUBS	AQ_TPS_LH
Artemisia frigida Willd.	0.0089	0.133	0.03429	85.5	DS_TPS_LHD709	SUBS	AQ_TPS_LH
Artemisia frigida Willd.	0.0087	0.1327	0.0344	85.5	DS_TPS_LHD709	SUBS	AQ_TPS_LH
Artemisia frigida Willd.	0.0056	0.127	0.02071	85.5	DS_TPS_LHD709	SUBS	AQ_TPS_LH
Artemisia frigida Willd.	0.0049	0.129	0.02064	85.5	DS_TPS_LHD709	SUBS	AQ_TPS_LH
Artemisia frigida Willd.	0.0102	0.1217	0.03151	85.8	DS_TPS_LHD709	SUBS	AQ_TPS_LH
Artemisia frigida Willd.	0.0102	0.121	0.03167	85.8	DS_TPS_LHD709	SUBS	AQ_TPS_LH
Artemisia frigida Willd.	0.0036	0.0924	0.02506	85.8	DS_TPS_LHD709	SUBS	AQ_TPS_LH
Artemisia frigida Willd.	0.0031	0.092	0.0251	85.8	DS_TPS_LHD709	SUBS	AQ_TPS_LH
Artemisia frigida Willd.	0.0037	0.0663	0.02192	85.8	DS_TPS_LHD709	SUBS	AQ_TPS_LH
Artemisia frigida Willd.	0.0036	0.0664	0.02192	85.8	DS_TPS_LHD709	SUBS	AQ_TPS_LH
Artemisia frigida Willd.	0.0063	0.124	0.03429	85.5	DS_TPS_LHD709	SUBS	AQ_TPS_LH
Artemisia frigida Willd.	0.0061	0.122	0.03444	85.5	DS_TPS_LHD709	SUBS	AQ_TPS_LH
Artemisia frigida Willd.	0.0054	0.145	0.01978	85.5	DS_TPS_LHD709	SUBS	AQ_TPS_LH
Artemisia frigida Willd.	0.0054	0.1447	0.01974	85.5	DS_TPS_LHD709	SUBS	AQ_TPS_LH
Artemisia frigida Willd.	0.0076	0.0844	0.03206	85.8	DS_TPS_LHD709	SUBS	AQ_TPS_LH
Artemisia frigida Willd.	0.0074	0.0842	0.0319	85.8	DS_TPS_LHD709	SUBS	AQ_TPS_LH
Artemisia frigida Willd.	0.0025	0.0718	0.02378	85.8	DS_TPS_LHD709	SUBS	AQ_TPS_LH
Artemisia frigida Willd.	0.0024	0.0717	0.02378	85.8	DS_TPS_LHD709	SUBS	AQ_TPS_LH
Artemisia frigida Willd.	0.005	0.0533	0.02261	85.8	DS_TPS_LHD709	SUBS	AQ_TPS_LH
Artemisia frigida Willd.	0.0051	0.0531	0.02261	85.8	DS_TPS_LHD709	SUBS	AQ_TPS_LH
Artemisia frigida Willd.	0.0086	0.174	0.03522	85.5	DS_TPS_LHD709	SUBS	AQ_TPS_LH
Artemisia frigida Willd.	0.0084	0.173	0.03522	85.5	DS_TPS_LHD709	SUBS	AQ_TPS_LH
Artemisia frigida Willd.	0.0058	0.147	0.02153	85.5	DS_TPS_LHD709	SUBS	AQ_TPS_LH
Artemisia frigida Willd.	0.0056	0.1467	0.02153	85.5	DS_TPS_LHD709	SUBS	AQ_TPS_LH
Artemisia frigida Willd.	0.0092	0.177	0.03112	85.8	DS_TPS_LHD709	SUBS	AQ_TPS_LH
Artemisia frigida Willd.	0.0089	0.1783	0.03101	85.8	DS_TPS_LHD709	SUBS	AQ_TPS_LH
Artemisia frigida Willd.	0.0091	0.165	0.03147	85.8	DS_TPS_LHD709	SUBS	AQ_TPS_LH
Artemisia frigida Willd.	0.009	0.164	0.03151	85.8	DS_TPS_LHD709	SUBS	AQ_TPS_LH
Artemisia frigida Willd.	0.0073	0.1353	0.02398	85.8	DS_TPS_LHD709	SUBS	AQ_TPS_LH
Artemisia frigida Willd.	0.0077	0.134	0.02425	85.8	DS_TPS_LHD709	SUBS	AQ_TPS_LH
Artemisia frigida Willd.	0.0069	0.095	0.0218	85.8	DS_TPS_LHD709	SUBS	AQ_TPS_LH
Artemisia frigida Willd.	0.007	0.0956	0.0218	85.8	DS_TPS_LHD709	SUBS	AQ_TPS_LH
Artemisia frigida Willd.	0.0069	0.2447	0.02471	86.2	DS_TPS_LHD828	SUBS	AQ_TPS_LH
Artemisia frigida Willd.	0.007	0.245	0.02459	86.2	DS_TPS_LHD828	SUBS	AQ_TPS_LH
Artemisia frigida Willd.	0.0209	0.7513	0.01752	86.2	DS_TPS_LHD828	SUBS	AQ_TPS_LH
Artemisia frigida Willd.	0.0209	0.7517	0.01752	86.2	DS_TPS_LHD828	SUBS	AQ_TPS_LH
Artemisia frigida Willd.	0.0183	0.387	0.02856	86.1	DS_TPS_LHD828	SUBS	AQ_TPS_LH
Artemisia frigida Willd.	0.0183	0.3857	0.02871	86.1	DS_TPS_LHD828	SUBS	AQ_TPS_LH
Artemisia frigida Willd.	0.0131	0.3337	0.02956	86	DS_TPS_LHD828	SUBS	AQ_TPS_LH
Artemisia frigida Willd.	0.0127	0.3077	0.03057	86	DS_TPS_LHD828	SUBS	AQ_TPS_LH
Artemisia frigida Willd.	0.0146	0.5103	0.02512	86	DS_TPS_LHD828	SUBS	AQ_TPS_LH
Artemisia frigida Willd.	0.0147	0.509	0.02512	86	DS_TPS_LHD828	SUBS	AQ_TPS_LH
Artemisia frigida Willd.	-0.0012	0.1927	0.01908	86	DS_TPS_LHD828	SUBS	AQ_TPS_LH
Artemisia frigida Willd.	-0.0012	0.1923	0.01908	86	DS_TPS_LHD828	SUBS	AQ_TPS_LH
Artemisia frigida Willd.	-0.0012	0.1907	0.01915	86	DS_TPS_LHD828	SUBS	AQ_TPS_LH
Artemisia frigida Willd.	-0.0013	0.1887	0.01923	86	DS_TPS_LHD828	SUBS	AQ_TPS_LH
Artemisia frigida Willd.	0.005	0.263	0.0261	86.2	DS_TPS_LHD828	SUBS	AQ_TPS_LH
Artemisia frigida Willd.	0.0047	0.2627	0.0261	86.2	DS_TPS_LHD828	SUBS	AQ_TPS_LH
Artemisia frigida Willd.	0.01	0.2293	0.02564	86.2	DS_TPS_LHD828	SUBS	AQ_TPS_LH
Artemisia frigida Willd.	0.0103	0.2267	0.02575	86.2	DS_TPS_LHD828	SUBS	AQ_TPS_LH
Artemisia frigida Willd.	0.0209	0.8473	0.02484	86.1	DS_TPS_LHD828	SUBS	AQ_TPS_LH
Artemisia frigida Willd.	0.0211	0.8627	0.0248	86.1	DS_TPS_LHD828	SUBS	AQ_TPS_LH
Artemisia frigida Willd.	0.0158	1.25	0.01697	86	DS_TPS_LHD828	SUBS	AQ_TPS_LH
Artemisia frigida Willd.	0.0159	1.2533	0.01709	86	DS_TPS_LHD828	SUBS	AQ_TPS_LH
Artemisia frigida Willd.	0.0094	0.3463	0.02419	86	DS_TPS_LHD828	SUBS	AQ_TPS_LH
Artemisia frigida Willd.	0.0094	0.333	0.02551	86	DS_TPS_LHD828	SUBS	AQ_TPS_LH
Artemisia frigida Willd.	0.0093	0.3287	0.0257	86	DS_TPS_LHD828	SUBS	AQ_TPS_LH
Artemisia frigida Willd.	-0.0023	0.441	0.01896	86	DS_TPS_LHD828	SUBS	AQ_TPS_LH
Artemisia frigida Willd.	-0.0021	0.439	0.01896	86	DS_TPS_LHD828	SUBS	AQ_TPS_LH
Artemisia frigida Willd.	-0.0017	0.4357	0.01896	86	DS_TPS_LHD828	SUBS	AQ_TPS_LH
Artemisia frigida Willd.	-0.0016	0.4313	0.01904	86	DS_TPS_LHD828	SUBS	AQ_TPS_LH
Artemisia frigida Willd.	0.0069	0.23	0.02657	86.2	DS_TPS_LHD828	SUBS	AQ_TPS_LH
Artemisia frigida Willd.	0.0071	0.2297	0.02668	86.2	DS_TPS_LHD828	SUBS	AQ_TPS_LH
Artemisia frigida Willd.	0.0074	0.225	0.0268	86.2	DS_TPS_LHD828	SUBS	AQ_TPS_LH
Artemisia frigida Willd.	0.0072	0.2223	0.0268	86.2	DS_TPS_LHD828	SUBS	AQ_TPS_LH
Artemisia frigida Willd.	0.0082	0.2477	0.02645	86.2	DS_TPS_LHD828	SUBS	AQ_TPS_LH
Artemisia frigida Willd.	0.0082	0.249	0.02645	86.2	DS_TPS_LHD828	SUBS	AQ_TPS_LH
Artemisia frigida Willd.	0.0164	0.4153	0.03227	86.1	DS_TPS_LHD828	SUBS	AQ_TPS_LH
Artemisia frigida Willd.	0.0165	0.4163	0.03223	86.1	DS_TPS_LHD828	SUBS	AQ_TPS_LH
Artemisia frigida Willd.	0.0191	1.38	0.01976	86	DS_TPS_LHD828	SUBS	AQ_TPS_LH
Artemisia frigida Willd.	0.0193	1.39	0.01964	86	DS_TPS_LHD828	SUBS	AQ_TPS_LH
Artemisia frigida Willd.	0.0056	0.3677	0.02512	86	DS_TPS_LHD828	SUBS	AQ_TPS_LH
Artemisia frigida Willd.	0.0055	0.366	0.02512	86	DS_TPS_LHD828	SUBS	AQ_TPS_LH
Artemisia frigida Willd.	-0.0012	0.38	0.01725	86	DS_TPS_LHD828	SUBS	AQ_TPS_LH
Artemisia frigida Willd.	-0.001	0.3913	0.01741	86	DS_TPS_LHD828	SUBS	AQ_TPS_LH
Artemisia frigida Willd.	-0.0011	0.399	0.0176	86	DS_TPS_LHD828	SUBS	AQ_TPS_LH
Artemisia frigida Willd.	-0.0014	0.4053	0.01768	86	DS_TPS_LHD828	SUBS	AQ_TPS_LH
Artemisia frigida Willd.	0.0041	0.197	0.02773	86.2	DS_TPS_LHD828	SUBS	AQ_TPS_LH
Artemisia frigida Willd.	0.0039	0.1977	0.02773	86.2	DS_TPS_LHD828	SUBS	AQ_TPS_LH
Artemisia frigida Willd.	0.0181	0.8417	0.01415	86.2	DS_TPS_LHD828	SUBS	AQ_TPS_LH
Artemisia frigida Willd.	0.0182	0.8557	0.01415	86.2	DS_TPS_LHD828	SUBS	AQ_TPS_LH
Artemisia frigida Willd.	0.0211	0.4063	0.03297	86.1	DS_TPS_LHD828	SUBS	AQ_TPS_LH
Artemisia frigida Willd.	0.0208	0.4167	0.03278	86.1	DS_TPS_LHD828	SUBS	AQ_TPS_LH
Artemisia frigida Willd.	0.0142	0.5613	0.02363	86	DS_TPS_LHD828	SUBS	AQ_TPS_LH
Artemisia frigida Willd.	0.0151	0.5537	0.02402	86	DS_TPS_LHD828	SUBS	AQ_TPS_LH
Artemisia frigida Willd.	0.0063	0.2057	0.03035	86	DS_TPS_LHD828	SUBS	AQ_TPS_LH
Artemisia frigida Willd.	0.0061	0.2047	0.03043	86	DS_TPS_LHD828	SUBS	AQ_TPS_LH
Artemisia frigida Willd.	0.0165	1.7167	0.01135	86.2	DS_TPS_LHD828	SUBS	AQ_TPS_LH
Artemisia frigida Willd.	0.0165	1.6667	0.01176	86.2	DS_TPS_LHD828	SUBS	AQ_TPS_LH
Artemisia frigida Willd.	0.0163	1.64	0.01195	86.2	DS_TPS_LHD828	SUBS	AQ_TPS_LH
Artemisia frigida Willd.	0.0163	1.6367	0.01195	86.2	DS_TPS_LHD828	SUBS	AQ_TPS_LH
Artemisia frigida Willd.	0.0182	1.2667	0.01319	86.2	DS_TPS_LHD828	SUBS	AQ_TPS_LH
Artemisia frigida Willd.	0.0181	1.25	0.0133	86.2	DS_TPS_LHD828	SUBS	AQ_TPS_LH
Artemisia frigida Willd.	0.0293	0.6487	0.03169	86.1	DS_TPS_LHD828	SUBS	AQ_TPS_LH
Artemisia frigida Willd.	0.029	0.6513	0.03169	86.1	DS_TPS_LHD828	SUBS	AQ_TPS_LH
Artemisia frigida Willd.	0.0123	0.3683	0.02824	86	DS_TPS_LHD828	SUBS	AQ_TPS_LH
Artemisia frigida Willd.	0.0122	0.3647	0.02848	86	DS_TPS_LHD828	SUBS	AQ_TPS_LH
Artemisia frigida Willd.	0.0155	0.7097	0.02349	86	DS_TPS_LHD828	SUBS	AQ_TPS_LH
Artemisia frigida Willd.	0.0151	0.7077	0.02361	86	DS_TPS_LHD828	SUBS	AQ_TPS_LH
Artemisia frigida Willd.	0.0137	0.9093	0.01779	86.2	DS_TPS_LHD828	SUBS	AQ_TPS_LH
Artemisia frigida Willd.	0.0143	0.825	0.01845	86.2	DS_TPS_LHD828	SUBS	AQ_TPS_LH
Artemisia frigida Willd.	0.0141	0.8243	0.01841	86.2	DS_TPS_LHD828	SUBS	AQ_TPS_LH
Artemisia frigida Willd.	0.0089	0.241	0.0361	86.1	DS_TPS_LHD828	SUBS	AQ_TPS_LH
Artemisia frigida Willd.	0.0087	0.241	0.0361	86.1	DS_TPS_LHD828	SUBS	AQ_TPS_LH
Artemisia frigida Willd.	0.0216	0.491	0.02902	86	DS_TPS_LHD828	SUBS	AQ_TPS_LH
Artemisia frigida Willd.	0.0214	0.493	0.03018	86	DS_TPS_LHD828	SUBS	AQ_TPS_LH
Artemisia frigida Willd.	0.011	0.584	0.02372	86	DS_TPS_LHD828	SUBS	AQ_TPS_LH
Artemisia frigida Willd.	0.0108	0.5827	0.02384	86	DS_TPS_LHD828	SUBS	AQ_TPS_LH
Artemisia frigida Willd.	0.0104	0.5873	0.02372	86	DS_TPS_LHD828	SUBS	AQ_TPS_LH
Artemisia frigida Willd.	0.0101	0.587	0.02361	86	DS_TPS_LHD828	SUBS	AQ_TPS_LH
Salix psammophila C. Wang et Ch. Y. Yang	0.0043	0.54	0.0076	86.5	DZ_MWS_SHLD07	DCDS	AR_MWS_SHL
Salix psammophila C. Wang et Ch. Y. Yang	0.0016	0.407	0.0078	86.5	DZ_MWS_SHLD07	DCDS	AR_MWS_SHL
Salix psammophila C. Wang et Ch. Y. Yang	0.0052	0.3797	0.0079	86.5	DZ_MWS_SHLD07	DCDS	AR_MWS_SHL
Salix psammophila C. Wang et Ch. Y. Yang	0.0073	0.4573	0.008	86.5	DZ_MWS_SHLD07	DCDS	AR_MWS_SHL
Salix psammophila C. Wang et Ch. Y. Yang	0.0064	0.4077	0.008	86.5	DZ_MWS_SHLD07	DCDS	AR_MWS_SHL
Salix psammophila C. Wang et Ch. Y. Yang	0.006	0.3743	0.008	86.5	DZ_MWS_SHLD07	DCDS	AR_MWS_SHL
Salix psammophila C. Wang et Ch. Y. Yang	0.0164	0.5483	0.014	86.5	DZ_MWS_SHLD07	DCDS	AR_MWS_SHL
Salix psammophila C. Wang et Ch. Y. Yang	0.0169	0.527	0.0138	86.5	DZ_MWS_SHLD07	DCDS	AR_MWS_SHL
Salix psammophila C. Wang et Ch. Y. Yang	0.0144	0.4757	0.0142	86.5	DZ_MWS_SHLD07	DCDS	AR_MWS_SHL
Salix psammophila C. Wang et Ch. Y. Yang	0.0107	0.472	0.0148	86.5	DZ_MWS_SHLD07	DCDS	AR_MWS_SHL
Salix psammophila C. Wang et Ch. Y. Yang	0.0079	0.4697	0.0146	86.4	DZ_MWS_SHLD07	DCDS	AR_MWS_SHL
Salix psammophila C. Wang et Ch. Y. Yang	0.0073	0.4703	0.0148	86.4	DZ_MWS_SHLD07	DCDS	AR_MWS_SHL
Salix psammophila C. Wang et Ch. Y. Yang	0.017	0.316	0.0248	86.4	DZ_MWS_SHLD07	DCDS	AR_MWS_SHL
Salix psammophila C. Wang et Ch. Y. Yang	0.012	0.2367	0.0246	86.4	DZ_MWS_SHLD07	DCDS	AR_MWS_SHL
Salix psammophila C. Wang et Ch. Y. Yang	0.0164	0.237	0.0253	86.4	DZ_MWS_SHLD07	DCDS	AR_MWS_SHL
Salix psammophila C. Wang et Ch. Y. Yang	0.0074	0.2247	0.0249	86.4	DZ_MWS_SHLD07	DCDS	AR_MWS_SHL
Salix psammophila C. Wang et Ch. Y. Yang	0.0153	0.3313	0.0243	86.4	DZ_MWS_SHLD07	DCDS	AR_MWS_SHL
Salix psammophila C. Wang et Ch. Y. Yang	0.0139	0.2663	0.0253	86.4	DZ_MWS_SHLD07	DCDS	AR_MWS_SHL
Salix psammophila C. Wang et Ch. Y. Yang	0.0102	0.22	0.0316	86.3	DZ_MWS_SHLD07	DCDS	AR_MWS_SHL
Salix psammophila C. Wang et Ch. Y. Yang	0.0112	0.198	0.032	86.3	DZ_MWS_SHLD07	DCDS	AR_MWS_SHL
Salix psammophila C. Wang et Ch. Y. Yang	0.0128	0.145	0.033	86.3	DZ_MWS_SHLD07	DCDS	AR_MWS_SHL
Salix psammophila C. Wang et Ch. Y. Yang	0.0058	0.1433	0.0342	86.3	DZ_MWS_SHLD07	DCDS	AR_MWS_SHL
Salix psammophila C. Wang et Ch. Y. Yang	0.016	0.2447	0.0337	86.3	DZ_MWS_SHLD07	DCDS	AR_MWS_SHL
Salix psammophila C. Wang et Ch. Y. Yang	0.0113	0.1963	0.034	86.3	DZ_MWS_SHLD07	DCDS	AR_MWS_SHL
Salix psammophila C. Wang et Ch. Y. Yang	0.0062	0.1103	0.0355	86.2	DZ_MWS_SHLD07	DCDS	AR_MWS_SHL
Salix psammophila C. Wang et Ch. Y. Yang	0.0059	0.1217	0.0351	86.2	DZ_MWS_SHLD07	DCDS	AR_MWS_SHL
Salix psammophila C. Wang et Ch. Y. Yang	0.01	0.1017	0.0359	86.2	DZ_MWS_SHLD07	DCDS	AR_MWS_SHL
Salix psammophila C. Wang et Ch. Y. Yang	0.0094	0.104	0.036	86.2	DZ_MWS_SHLD07	DCDS	AR_MWS_SHL
Salix psammophila C. Wang et Ch. Y. Yang	0.0092	0.1517	0.0352	86.2	DZ_MWS_SHLD07	DCDS	AR_MWS_SHL
Salix psammophila C. Wang et Ch. Y. Yang	0.0114	0.169	0.035	86.2	DZ_MWS_SHLD07	DCDS	AR_MWS_SHL
Salix psammophila C. Wang et Ch. Y. Yang	-0.0008	0.038	0.028	86.2	DZ_MWS_SHLD07	DCDS	AR_MWS_SHL
Salix psammophila C. Wang et Ch. Y. Yang	-0.0009	0.0213	0.0278	86.2	DZ_MWS_SHLD07	DCDS	AR_MWS_SHL
Salix psammophila C. Wang et Ch. Y. Yang	-0.0008	0.0233	0.0279	86.2	DZ_MWS_SHLD07	DCDS	AR_MWS_SHL
Salix psammophila C. Wang et Ch. Y. Yang	-0.0008	0.0284	0.0279	86.2	DZ_MWS_SHLD07	DCDS	AR_MWS_SHL
Salix psammophila C. Wang et Ch. Y. Yang	-0.0011	0.0354	0.0277	86.2	DZ_MWS_SHLD07	DCDS	AR_MWS_SHL
Salix psammophila C. Wang et Ch. Y. Yang	-0.0008	0.0337	0.0275	86.2	DZ_MWS_SHLD07	DCDS	AR_MWS_SHL
Artemisia ordosca Krasch.	0.0139	0.5457	0.0186	87.1	EA_MWS_YHD07	SUBS	AS_MWS_YH
Artemisia ordosca Krasch.	0.0179	0.5893	0.0166	87.1	EA_MWS_YHD07	SUBS	AS_MWS_YH
Artemisia ordosca Krasch.	0.0139	0.7227	0.0154	87.1	EA_MWS_YHD07	SUBS	AS_MWS_YH
Artemisia ordosca Krasch.	0.0121	0.41	0.0196	87.1	EA_MWS_YHD07	SUBS	AS_MWS_YH
Artemisia ordosca Krasch.	0.02	0.618	0.0192	87.1	EA_MWS_YHD07	SUBS	AS_MWS_YH
Artemisia ordosca Krasch.	0.0112	0.4413	0.0194	87.1	EA_MWS_YHD07	SUBS	AS_MWS_YH
Artemisia ordosca Krasch.	0.0196	0.3857	0.0238	87.1	EA_MWS_YHD07	SUBS	AS_MWS_YH
Artemisia ordosca Krasch.	0.0152	0.2687	0.0233	87.1	EA_MWS_YHD07	SUBS	AS_MWS_YH
Artemisia ordosca Krasch.	0.0201	0.431	0.0204	87.1	EA_MWS_YHD07	SUBS	AS_MWS_YH
Artemisia ordosca Krasch.	0.0186	0.5357	0.0229	87.1	EA_MWS_YHD07	SUBS	AS_MWS_YH
Artemisia ordosca Krasch.	0.0309	0.5433	0.0234	87.1	EA_MWS_YHD07	SUBS	AS_MWS_YH
Artemisia ordosca Krasch.	0.0229	0.4893	0.0234	87.1	EA_MWS_YHD07	SUBS	AS_MWS_YH
Artemisia ordosca Krasch.	0.0184	0.248	0.0268	87	EA_MWS_YHD07	SUBS	AS_MWS_YH
Artemisia ordosca Krasch.	0.0163	0.2243	0.026	87	EA_MWS_YHD07	SUBS	AS_MWS_YH
Artemisia ordosca Krasch.	0.0187	0.2633	0.0245	87	EA_MWS_YHD07	SUBS	AS_MWS_YH
Artemisia ordosca Krasch.	0.0208	0.4267	0.0263	87	EA_MWS_YHD07	SUBS	AS_MWS_YH
Artemisia ordosca Krasch.	0.0234	0.5297	0.0267	87	EA_MWS_YHD07	SUBS	AS_MWS_YH
Artemisia ordosca Krasch.	0.0249	0.387	0.0275	87	EA_MWS_YHD07	SUBS	AS_MWS_YH
Artemisia ordosca Krasch.	0.0164	0.2013	0.031	86.9	EA_MWS_YHD07	SUBS	AS_MWS_YH
Artemisia ordosca Krasch.	0.0134	0.1693	0.0302	86.9	EA_MWS_YHD07	SUBS	AS_MWS_YH
Artemisia ordosca Krasch.	0.0165	0.2497	0.0281	86.9	EA_MWS_YHD07	SUBS	AS_MWS_YH
Artemisia ordosca Krasch.	0.0161	0.2903	0.0304	86.9	EA_MWS_YHD07	SUBS	AS_MWS_YH
Artemisia ordosca Krasch.	0.0241	0.3913	0.0308	86.9	EA_MWS_YHD07	SUBS	AS_MWS_YH
Artemisia ordosca Krasch.	0.0202	0.2963	0.0316	86.9	EA_MWS_YHD07	SUBS	AS_MWS_YH
Artemisia ordosca Krasch.	0.0139	0.2117	0.0369	86.8	EA_MWS_YHD07	SUBS	AS_MWS_YH
Artemisia ordosca Krasch.	0.0073	0.1347	0.0355	86.8	EA_MWS_YHD07	SUBS	AS_MWS_YH
Artemisia ordosca Krasch.	0.0071	0.1623	0.0336	86.8	EA_MWS_YHD07	SUBS	AS_MWS_YH
Artemisia ordosca Krasch.	0.0096	0.2627	0.0345	86.8	EA_MWS_YHD07	SUBS	AS_MWS_YH
Artemisia ordosca Krasch.	0.0097	0.215	0.036	86.8	EA_MWS_YHD07	SUBS	AS_MWS_YH
Artemisia ordosca Krasch.	0.0185	0.239	0.0356	86.8	EA_MWS_YHD07	SUBS	AS_MWS_YH
Artemisia ordosca Krasch.	-0.0008	0.115	0.0227	86.8	EA_MWS_YHD07	SUBS	AS_MWS_YH
Artemisia ordosca Krasch.	0.0021	0.1107	0.0221	86.8	EA_MWS_YHD07	SUBS	AS_MWS_YH
Artemisia ordosca Krasch.	0.0023	0.112	0.0217	86.8	EA_MWS_YHD07	SUBS	AS_MWS_YH
Artemisia ordosca Krasch.	0.0007	0.0739	0.0232	86.8	EA_MWS_YHD07	SUBS	AS_MWS_YH
Artemisia ordosca Krasch.	0.0016	0.1037	0.0232	86.8	EA_MWS_YHD07	SUBS	AS_MWS_YH
Artemisia ordosca Krasch.	0.0051	0.1097	0.0235	86.8	EA_MWS_YHD07	SUBS	AS_MWS_YH
Hedysarum fruticosum Pall. Var. mongolicum	0.0045	0.744	0.0072	86.5	EB_MWS_YCHD07	LEGM	AT_MWS_YCH
Hedysarum fruticosum Pall. Var. mongolicum	0.0049	0.4383	0.0075	86.5	EB_MWS_YCHD07	LEGM	AT_MWS_YCH
Hedysarum fruticosum Pall. Var. mongolicum	0.0064	0.348	0.0078	86.5	EB_MWS_YCHD07	LEGM	AT_MWS_YCH
Hedysarum fruticosum Pall. Var. mongolicum	0.0073	0.4897	0.0078	86.5	EB_MWS_YCHD07	LEGM	AT_MWS_YCH
Hedysarum fruticosum Pall. Var. mongolicum	0.0046	0.439	0.0076	86.5	EB_MWS_YCHD07	LEGM	AT_MWS_YCH
Hedysarum fruticosum Pall. Var. mongolicum	0.0049	0.3917	0.0075	86.5	EB_MWS_YCHD07	LEGM	AT_MWS_YCH
Hedysarum fruticosum Pall. Var. mongolicum	0.0102	0.8463	0.012	86.4	EB_MWS_YCHD07	LEGM	AT_MWS_YCH
Hedysarum fruticosum Pall. Var. mongolicum	0.0063	0.672	0.0124	86.5	EB_MWS_YCHD07	LEGM	AT_MWS_YCH
Hedysarum fruticosum Pall. Var. mongolicum	0.014	0.5717	0.013	86.5	EB_MWS_YCHD07	LEGM	AT_MWS_YCH
Hedysarum fruticosum Pall. Var. mongolicum	0.0188	0.79	0.013	86.5	EB_MWS_YCHD07	LEGM	AT_MWS_YCH
Hedysarum fruticosum Pall. Var. mongolicum	0.0067	0.588	0.0129	86.5	EB_MWS_YCHD07	LEGM	AT_MWS_YCH
Hedysarum fruticosum Pall. Var. mongolicum	0.0098	0.4827	0.0133	86.5	EB_MWS_YCHD07	LEGM	AT_MWS_YCH
Hedysarum fruticosum Pall. Var. mongolicum	0.0161	0.4383	0.024	86.4	EB_MWS_YCHD07	LEGM	AT_MWS_YCH
Hedysarum fruticosum Pall. Var. mongolicum	0.0119	0.255	0.0241	86.4	EB_MWS_YCHD07	LEGM	AT_MWS_YCH
Hedysarum fruticosum Pall. Var. mongolicum	0.0181	0.3247	0.0245	86.4	EB_MWS_YCHD07	LEGM	AT_MWS_YCH
Hedysarum fruticosum Pall. Var. mongolicum	0.0084	0.4393	0.024	86.4	EB_MWS_YCHD07	LEGM	AT_MWS_YCH
Hedysarum fruticosum Pall. Var. mongolicum	0.0196	0.3033	0.0237	86.4	EB_MWS_YCHD07	LEGM	AT_MWS_YCH
Hedysarum fruticosum Pall. Var. mongolicum	0.0157	0.2807	0.0238	86.4	EB_MWS_YCHD07	LEGM	AT_MWS_YCH
Hedysarum fruticosum Pall. Var. mongolicum	0.0117	0.1383	0.0312	86.3	EB_MWS_YCHD07	LEGM	AT_MWS_YCH
Hedysarum fruticosum Pall. Var. mongolicum	0.0076	0.1001	0.0307	86.3	EB_MWS_YCHD07	LEGM	AT_MWS_YCH
Hedysarum fruticosum Pall. Var. mongolicum	0.0119	0.1047	0.0315	86.3	EB_MWS_YCHD07	LEGM	AT_MWS_YCH
Hedysarum fruticosum Pall. Var. mongolicum	0.0144	0.2553	0.0316	86.3	EB_MWS_YCHD07	LEGM	AT_MWS_YCH
Hedysarum fruticosum Pall. Var. mongolicum	0.0111	0.1005	0.033	86.3	EB_MWS_YCHD07	LEGM	AT_MWS_YCH
Hedysarum fruticosum Pall. Var. mongolicum	0.0082	0.112	0.0336	86.3	EB_MWS_YCHD07	LEGM	AT_MWS_YCH
Hedysarum fruticosum Pall. Var. mongolicum	0.0066	0.117	0.0378	86.2	EB_MWS_YCHD07	LEGM	AT_MWS_YCH
Hedysarum fruticosum Pall. Var. mongolicum	0.0028	0.115	0.0376	86.2	EB_MWS_YCHD07	LEGM	AT_MWS_YCH
Hedysarum fruticosum Pall. Var. mongolicum	0.0056	0.0748	0.0374	86.2	EB_MWS_YCHD07	LEGM	AT_MWS_YCH
Hedysarum fruticosum Pall. Var. mongolicum	0.0085	0.1773	0.0367	86.2	EB_MWS_YCHD07	LEGM	AT_MWS_YCH
Hedysarum fruticosum Pall. Var. mongolicum	0.0034	0.0534	0.0369	86.2	EB_MWS_YCHD07	LEGM	AT_MWS_YCH
Hedysarum fruticosum Pall. Var. mongolicum	0.0029	0.0446	0.0363	86.2	EB_MWS_YCHD07	LEGM	AT_MWS_YCH
Hedysarum fruticosum Pall. Var. mongolicum	-0.0033	0.0487	0.0292	86.2	EB_MWS_YCHD07	LEGM	AT_MWS_YCH
Hedysarum fruticosum Pall. Var. mongolicum	-0.002	0.0485	0.0288	86.2	EB_MWS_YCHD07	LEGM	AT_MWS_YCH
Hedysarum fruticosum Pall. Var. mongolicum	-0.0015	0.0406	0.0289	86.2	EB_MWS_YCHD07	LEGM	AT_MWS_YCH
Hedysarum fruticosum Pall. Var. mongolicum	-0.0023	0.0775	0.0284	86.2	EB_MWS_YCHD07	LEGM	AT_MWS_YCH
Hedysarum fruticosum Pall. Var. mongolicum	-0.0014	0.0599	0.0284	86.2	EB_MWS_YCHD07	LEGM	AT_MWS_YCH
Hedysarum fruticosum Pall. Var. mongolicum	-0.0009	0.0277	0.0284	86.2	EB_MWS_YCHD07	LEGM	AT_MWS_YCH
Hedysarum fruticosum Pall. Var. mongolicum	0.0175	0.4347	0.0094	87	EB_MWS_YCHD09	LEGM	AT_MWS_YCH
Hedysarum fruticosum Pall. Var. mongolicum	0.0185	0.5447	0.0094	87	EB_MWS_YCHD09	LEGM	AT_MWS_YCH
Hedysarum fruticosum Pall. Var. mongolicum	0.0173	0.523	0.01	87	EB_MWS_YCHD09	LEGM	AT_MWS_YCH
Hedysarum fruticosum Pall. Var. mongolicum	0.0123	0.371	0.0106	87	EB_MWS_YCHD09	LEGM	AT_MWS_YCH
Hedysarum fruticosum Pall. Var. mongolicum	0.016	0.6287	0.0106	87	EB_MWS_YCHD09	LEGM	AT_MWS_YCH
Hedysarum fruticosum Pall. Var. mongolicum	0.0158	0.555	0.0104	87	EB_MWS_YCHD09	LEGM	AT_MWS_YCH
Hedysarum fruticosum Pall. Var. mongolicum	0.0183	0.5513	0.0135	87	EB_MWS_YCHD09	LEGM	AT_MWS_YCH
Hedysarum fruticosum Pall. Var. mongolicum	0.016	0.6422	0.0135	87	EB_MWS_YCHD09	LEGM	AT_MWS_YCH
Hedysarum fruticosum Pall. Var. mongolicum	0.0158	0.5845	0.0142	87	EB_MWS_YCHD09	LEGM	AT_MWS_YCH
Hedysarum fruticosum Pall. Var. mongolicum	0.0121	0.4337	0.0146	87	EB_MWS_YCHD09	LEGM	AT_MWS_YCH
Hedysarum fruticosum Pall. Var. mongolicum	0.019	0.7637	0.0146	87	EB_MWS_YCHD09	LEGM	AT_MWS_YCH
Hedysarum fruticosum Pall. Var. mongolicum	0.0134	0.5585	0.0147	87	EB_MWS_YCHD09	LEGM	AT_MWS_YCH
Hedysarum fruticosum Pall. Var. mongolicum	0.0191	0.668	0.019	86.9	EB_MWS_YCHD09	LEGM	AT_MWS_YCH
Hedysarum fruticosum Pall. Var. mongolicum	0.0135	0.7397	0.0189	86.9	EB_MWS_YCHD09	LEGM	AT_MWS_YCH
Hedysarum fruticosum Pall. Var. mongolicum	0.0142	0.646	0.0196	86.9	EB_MWS_YCHD09	LEGM	AT_MWS_YCH
Hedysarum fruticosum Pall. Var. mongolicum	0.0118	0.4963	0.0198	86.9	EB_MWS_YCHD09	LEGM	AT_MWS_YCH
Hedysarum fruticosum Pall. Var. mongolicum	0.0219	0.8987	0.0197	86.9	EB_MWS_YCHD09	LEGM	AT_MWS_YCH
Hedysarum fruticosum Pall. Var. mongolicum	0.0111	0.562	0.0203	86.9	EB_MWS_YCHD09	LEGM	AT_MWS_YCH
Hedysarum fruticosum Pall. Var. mongolicum	0.0059	0.5017	0.0198	86.8	EB_MWS_YCHD09	LEGM	AT_MWS_YCH
Hedysarum fruticosum Pall. Var. mongolicum	0.0075	0.4793	0.0198	86.8	EB_MWS_YCHD09	LEGM	AT_MWS_YCH
Hedysarum fruticosum Pall. Var. mongolicum	0.0049	0.3917	0.0206	86.8	EB_MWS_YCHD09	LEGM	AT_MWS_YCH
Hedysarum fruticosum Pall. Var. mongolicum	0.0033	0.3433	0.0205	86.8	EB_MWS_YCHD09	LEGM	AT_MWS_YCH
Hedysarum fruticosum Pall. Var. mongolicum	0.0038	0.5487	0.0203	86.8	EB_MWS_YCHD09	LEGM	AT_MWS_YCH
Hedysarum fruticosum Pall. Var. mongolicum	0.0027	0.4313	0.0201	86.8	EB_MWS_YCHD09	LEGM	AT_MWS_YCH
Hedysarum fruticosum Pall. Var. mongolicum	0.0046	0.344	0.019	86.7	EB_MWS_YCHD09	LEGM	AT_MWS_YCH
Hedysarum fruticosum Pall. Var. mongolicum	0.0033	0.317	0.019	86.7	EB_MWS_YCHD09	LEGM	AT_MWS_YCH
Hedysarum fruticosum Pall. Var. mongolicum	0.0009	0.222	0.0197	86.8	EB_MWS_YCHD09	LEGM	AT_MWS_YCH
Hedysarum fruticosum Pall. Var. mongolicum	0.0004	0.203	0.0196	86.8	EB_MWS_YCHD09	LEGM	AT_MWS_YCH
Hedysarum fruticosum Pall. Var. mongolicum	0.001	0.3457	0.0195	86.8	EB_MWS_YCHD09	LEGM	AT_MWS_YCH
Hedysarum fruticosum Pall. Var. mongolicum	0.0019	0.2477	0.0194	86.8	EB_MWS_YCHD09	LEGM	AT_MWS_YCH
Hedysarum fruticosum Pall. Var. mongolicum	-0.0027	0.1157	0.0151	86.8	EB_MWS_YCHD09	LEGM	AT_MWS_YCH
Hedysarum fruticosum Pall. Var. mongolicum	-0.0029	0.0938	0.0153	86.8	EB_MWS_YCHD09	LEGM	AT_MWS_YCH
Hedysarum fruticosum Pall. Var. mongolicum	-0.0033	0.0823	0.0156	86.8	EB_MWS_YCHD09	LEGM	AT_MWS_YCH
Hedysarum fruticosum Pall. Var. mongolicum	-0.0026	0.0476	0.0159	86.8	EB_MWS_YCHD09	LEGM	AT_MWS_YCH
Hedysarum fruticosum Pall. Var. mongolicum	-0.0051	0.1007	0.0158	86.8	EB_MWS_YCHD09	LEGM	AT_MWS_YCH
Hedysarum fruticosum Pall. Var. mongolicum	-0.0034	0.0571	0.0158	86.8	EB_MWS_YCHD09	LEGM	AT_MWS_YCH
Caragana intermedia Kuang et H. C. Fu	0.00164	0.3547	0.0176	88.54	EH_HFCH_NT07	LEGM	AV_HFCH_NT
Caragana intermedia Kuang et H. C. Fu	0.004537	0.3227	0.0181	88.54	EH_HFCH_NT07	LEGM	AV_HFCH_NT
Caragana intermedia Kuang et H. C. Fu	0.00753	0.3867	0.0179	88.54	EH_HFCH_NT07	LEGM	AV_HFCH_NT
Caragana intermedia Kuang et H. C. Fu	0.007077	0.3343	0.0178	88.54	EH_HFCH_NT07	LEGM	AV_HFCH_NT
Caragana intermedia Kuang et H. C. Fu	0.00509	0.4697	0.0175	88.54	EH_HFCH_NT07	LEGM	AV_HFCH_NT
Caragana intermedia Kuang et H. C. Fu	0.006547	0.3557	0.0177	88.54	EH_HFCH_NT07	LEGM	AV_HFCH_NT
Caragana intermedia Kuang et H. C. Fu	0.00473	0.147	0.0341	88.46	EH_HFCH_NT07	LEGM	AV_HFCH_NT
Caragana intermedia Kuang et H. C. Fu	0.00809	0.1677	0.0352	88.46	EH_HFCH_NT07	LEGM	AV_HFCH_NT
Caragana intermedia Kuang et H. C. Fu	0.008757	0.1947	0.0335	88.46	EH_HFCH_NT07	LEGM	AV_HFCH_NT
Caragana intermedia Kuang et H. C. Fu	0.010567	0.3617	0.029	88.46	EH_HFCH_NT07	LEGM	AV_HFCH_NT
Caragana intermedia Kuang et H. C. Fu	0.009033	0.4283	0.0334	88.45	EH_HFCH_NT07	LEGM	AV_HFCH_NT
Caragana intermedia Kuang et H. C. Fu	0.009943	0.2517	0.0343	88.45	EH_HFCH_NT07	LEGM	AV_HFCH_NT
Caragana intermedia Kuang et H. C. Fu	0.0102	0.437	0.0252	88.29	EH_HFCH_NT07	LEGM	AV_HFCH_NT
Caragana intermedia Kuang et H. C. Fu	0.0111	0.1993	0.0293	88.28	EH_HFCH_NT07	LEGM	AV_HFCH_NT
Caragana intermedia Kuang et H. C. Fu	0.010167	0.1777	0.03	88.28	EH_HFCH_NT07	LEGM	AV_HFCH_NT
Caragana intermedia Kuang et H. C. Fu	0.011567	0.2807	0.0263	88.28	EH_HFCH_NT07	LEGM	AV_HFCH_NT
Caragana intermedia Kuang et H. C. Fu	0.012	0.423	0.0233	88.27	EH_HFCH_NT07	LEGM	AV_HFCH_NT
Caragana intermedia Kuang et H. C. Fu	0.0116	0.26	0.0279	88.27	EH_HFCH_NT07	LEGM	AV_HFCH_NT
Caragana intermedia Kuang et H. C. Fu	0.007323	0.1343	0.0318	88.19	EH_HFCH_NT07	LEGM	AV_HFCH_NT
Caragana intermedia Kuang et H. C. Fu	0.008677	0.1507	0.0321	88.19	EH_HFCH_NT07	LEGM	AV_HFCH_NT
Caragana intermedia Kuang et H. C. Fu	0.012933	0.3417	0.0291	88.19	EH_HFCH_NT07	LEGM	AV_HFCH_NT
Caragana intermedia Kuang et H. C. Fu	0.008283	0.2607	0.0292	88.19	EH_HFCH_NT07	LEGM	AV_HFCH_NT
Caragana intermedia Kuang et H. C. Fu	0.002227	0.3183	0.0272	88.19	EH_HFCH_NT07	LEGM	AV_HFCH_NT
Caragana intermedia Kuang et H. C. Fu	0.004663	0.2017	0.0307	88.19	EH_HFCH_NT07	LEGM	AV_HFCH_NT
Caragana intermedia Kuang et H. C. Fu	0.007697	0.223	0.0373	88.1	EH_HFCH_NT07	LEGM	AV_HFCH_NT
Caragana intermedia Kuang et H. C. Fu	0.00673	0.1203	0.0442	88.1	EH_HFCH_NT07	LEGM	AV_HFCH_NT
Caragana intermedia Kuang et H. C. Fu	0.007723	0.1543	0.0418	88.11	EH_HFCH_NT07	LEGM	AV_HFCH_NT
Caragana intermedia Kuang et H. C. Fu	0.005763	0.114	0.042	88.1	EH_HFCH_NT07	LEGM	AV_HFCH_NT
Caragana intermedia Kuang et H. C. Fu	0.008017	0.199	0.0393	88.11	EH_HFCH_NT07	LEGM	AV_HFCH_NT
Caragana intermedia Kuang et H. C. Fu	0.0082	0.1993	0.0393	88.1	EH_HFCH_NT07	LEGM	AV_HFCH_NT
Caragana intermedia Kuang et H. C. Fu	0.004467	0.139	0.0266	88.1	EH_HFCH_NT07	LEGM	AV_HFCH_NT
Caragana intermedia Kuang et H. C. Fu	0.003593	0.0667	0.0289	88.09	EH_HFCH_NT07	LEGM	AV_HFCH_NT
Caragana intermedia Kuang et H. C. Fu	0.003173	0.102	0.0286	88.09	EH_HFCH_NT07	LEGM	AV_HFCH_NT
Caragana intermedia Kuang et H. C. Fu	0.001677	0.096	0.027	88.09	EH_HFCH_NT07	LEGM	AV_HFCH_NT
Caragana intermedia Kuang et H. C. Fu	0.001387	0.1263	0.0269	88.08	EH_HFCH_NT07	LEGM	AV_HFCH_NT
Caragana intermedia Kuang et H. C. Fu	0.00296	0.1097	0.0276	88.08	EH_HFCH_NT07	LEGM	AV_HFCH_NT
Caragana intermedia Kuang et H. C. Fu	0.00995	1.35	0.0171	88.93	EH_HFCH_NT09	LEGM	AV_HFCH_NT
Caragana intermedia Kuang et H. C. Fu	0.014833	0.3303	0.0215	88.94	EH_HFCH_NT09	LEGM	AV_HFCH_NT
Caragana intermedia Kuang et H. C. Fu	0.023933	0.522	0.0206	88.94	EH_HFCH_NT09	LEGM	AV_HFCH_NT
Caragana intermedia Kuang et H. C. Fu	0.027067	0.7573	0.02	88.94	EH_HFCH_NT09	LEGM	AV_HFCH_NT
Caragana intermedia Kuang et H. C. Fu	0.025367	0.569	0.0203	88.94	EH_HFCH_NT09	LEGM	AV_HFCH_NT
Caragana intermedia Kuang et H. C. Fu	0.0118	0.4243	0.02	88.94	EH_HFCH_NT09	LEGM	AV_HFCH_NT
Caragana intermedia Kuang et H. C. Fu	0.0199	0.3933	0.0357	88.98	EH_HFCH_NT09	LEGM	AV_HFCH_NT
Caragana intermedia Kuang et H. C. Fu	0.0154	0.3637	0.0358	88.98	EH_HFCH_NT09	LEGM	AV_HFCH_NT
Caragana intermedia Kuang et H. C. Fu	0.013067	0.4013	0.0348	88.98	EH_HFCH_NT09	LEGM	AV_HFCH_NT
Caragana intermedia Kuang et H. C. Fu	0.025967	0.5337	0.0349	88.98	EH_HFCH_NT09	LEGM	AV_HFCH_NT
Caragana intermedia Kuang et H. C. Fu	0.019933	0.5307	0.0343	88.98	EH_HFCH_NT09	LEGM	AV_HFCH_NT
Caragana intermedia Kuang et H. C. Fu	0.025033	0.551	0.0323	88.98	EH_HFCH_NT09	LEGM	AV_HFCH_NT
Caragana intermedia Kuang et H. C. Fu	0.0195	0.3513	0.0367	88.91	EH_HFCH_NT09	LEGM	AV_HFCH_NT
Caragana intermedia Kuang et H. C. Fu	0.0111	0.2363	0.0377	88.91	EH_HFCH_NT09	LEGM	AV_HFCH_NT
Caragana intermedia Kuang et H. C. Fu	0.013267	0.2623	0.0376	88.91	EH_HFCH_NT09	LEGM	AV_HFCH_NT
Caragana intermedia Kuang et H. C. Fu	0.021867	0.3263	0.037	88.91	EH_HFCH_NT09	LEGM	AV_HFCH_NT
Caragana intermedia Kuang et H. C. Fu	0.0184	0.3433	0.0363	88.91	EH_HFCH_NT09	LEGM	AV_HFCH_NT
Caragana intermedia Kuang et H. C. Fu	0.0195	0.362	0.0363	88.91	EH_HFCH_NT09	LEGM	AV_HFCH_NT
Caragana intermedia Kuang et H. C. Fu	0.017733	0.2763	0.0396	88.85	EH_HFCH_NT09	LEGM	AV_HFCH_NT
Caragana intermedia Kuang et H. C. Fu	0.009663	0.1913	0.04	88.85	EH_HFCH_NT09	LEGM	AV_HFCH_NT
Caragana intermedia Kuang et H. C. Fu	0.0126	0.2017	0.0402	88.85	EH_HFCH_NT09	LEGM	AV_HFCH_NT
Caragana intermedia Kuang et H. C. Fu	0.0149	0.2653	0.039	88.85	EH_HFCH_NT09	LEGM	AV_HFCH_NT
Caragana intermedia Kuang et H. C. Fu	0.007823	0.3187	0.0372	88.85	EH_HFCH_NT09	LEGM	AV_HFCH_NT
Caragana intermedia Kuang et H. C. Fu	0.012467	0.27	0.0366	88.84	EH_HFCH_NT09	LEGM	AV_HFCH_NT
Caragana intermedia Kuang et H. C. Fu	0.010467	0.239	0.0409	88.79	EH_HFCH_NT09	LEGM	AV_HFCH_NT
Caragana intermedia Kuang et H. C. Fu	0.002313	0.1737	0.0395	88.79	EH_HFCH_NT09	LEGM	AV_HFCH_NT
Caragana intermedia Kuang et H. C. Fu	0.00476	0.1717	0.0414	88.79	EH_HFCH_NT09	LEGM	AV_HFCH_NT
Caragana intermedia Kuang et H. C. Fu	0.006093	0.1903	0.0415	88.79	EH_HFCH_NT09	LEGM	AV_HFCH_NT
Caragana intermedia Kuang et H. C. Fu	0.002147	0.2727	0.0379	88.79	EH_HFCH_NT09	LEGM	AV_HFCH_NT
Caragana intermedia Kuang et H. C. Fu	0.00451	0.241	0.0399	88.79	EH_HFCH_NT09	LEGM	AV_HFCH_NT
Caragana intermedia Kuang et H. C. Fu	0.00233	0.134	0.0276	88.78	EH_HFCH_NT09	LEGM	AV_HFCH_NT
Caragana intermedia Kuang et H. C. Fu	0.00235	0.135	0.0274	88.78	EH_HFCH_NT09	LEGM	AV_HFCH_NT
Caragana intermedia Kuang et H. C. Fu	0.0021	0.1313	0.0273	88.78	EH_HFCH_NT09	LEGM	AV_HFCH_NT
Caragana intermedia Kuang et H. C. Fu	0.001458	0.1037	0.0278	88.78	EH_HFCH_NT09	LEGM	AV_HFCH_NT
Caragana intermedia Kuang et H. C. Fu	0.002033	0.0677	0.0281	88.78	EH_HFCH_NT09	LEGM	AV_HFCH_NT
Caragana intermedia Kuang et H. C. Fu	0.00481	0.0722	0.0277	88.78	EH_HFCH_NT09	LEGM	AV_HFCH_NT
Salix psammophila C. Wang et Ch. Y. Yang	0.004433	0.1667	0.0211	88.54	EI_HFCH_SHL07	DCDS	AW_HFCH_SHL
Salix psammophila C. Wang et Ch. Y. Yang	0.004917	0.2543	0.0202	88.54	EI_HFCH_SHL07	DCDS	AW_HFCH_SHL
Salix psammophila C. Wang et Ch. Y. Yang	0.005053	0.322	0.0204	88.54	EI_HFCH_SHL07	DCDS	AW_HFCH_SHL
Salix psammophila C. Wang et Ch. Y. Yang	0.005243	0.3353	0.0204	88.54	EI_HFCH_SHL07	DCDS	AW_HFCH_SHL
Salix psammophila C. Wang et Ch. Y. Yang	0.005937	0.3743	0.0196	88.53	EI_HFCH_SHL07	DCDS	AW_HFCH_SHL
Salix psammophila C. Wang et Ch. Y. Yang	0.006	0.3823	0.0203	88.54	EI_HFCH_SHL07	DCDS	AW_HFCH_SHL
Salix psammophila C. Wang et Ch. Y. Yang	0.005507	0.1137	0.0366	88.45	EI_HFCH_SHL07	DCDS	AW_HFCH_SHL
Salix psammophila C. Wang et Ch. Y. Yang	0.00408	0.0933	0.0364	88.45	EI_HFCH_SHL07	DCDS	AW_HFCH_SHL
Salix psammophila C. Wang et Ch. Y. Yang	0.007397	0.1577	0.0363	88.45	EI_HFCH_SHL07	DCDS	AW_HFCH_SHL
Salix psammophila C. Wang et Ch. Y. Yang	0.00955	0.1793	0.0365	88.45	EI_HFCH_SHL07	DCDS	AW_HFCH_SHL
Salix psammophila C. Wang et Ch. Y. Yang	0.00988	0.2013	0.0354	88.45	EI_HFCH_SHL07	DCDS	AW_HFCH_SHL
Salix psammophila C. Wang et Ch. Y. Yang	0.008413	0.168	0.0362	88.45	EI_HFCH_SHL07	DCDS	AW_HFCH_SHL
Salix psammophila C. Wang et Ch. Y. Yang	0.010097	0.1577	0.032	88.26	EI_HFCH_SHL07	DCDS	AW_HFCH_SHL
Salix psammophila C. Wang et Ch. Y. Yang	0.009543	0.133	0.0336	88.26	EI_HFCH_SHL07	DCDS	AW_HFCH_SHL
Salix psammophila C. Wang et Ch. Y. Yang	0.012033	0.1983	0.0325	88.26	EI_HFCH_SHL07	DCDS	AW_HFCH_SHL
Salix psammophila C. Wang et Ch. Y. Yang	0.0109	0.193	0.0328	88.26	EI_HFCH_SHL07	DCDS	AW_HFCH_SHL
Salix psammophila C. Wang et Ch. Y. Yang	0.007663	0.1543	0.0327	88.26	EI_HFCH_SHL07	DCDS	AW_HFCH_SHL
Salix psammophila C. Wang et Ch. Y. Yang	0.007833	0.149	0.0329	88.26	EI_HFCH_SHL07	DCDS	AW_HFCH_SHL
Salix psammophila C. Wang et Ch. Y. Yang	0.003517	0.0847	0.0329	88.19	EI_HFCH_SHL07	DCDS	AW_HFCH_SHL
Salix psammophila C. Wang et Ch. Y. Yang	0.00365	0.0889	0.0325	88.19	EI_HFCH_SHL07	DCDS	AW_HFCH_SHL
Salix psammophila C. Wang et Ch. Y. Yang	0.00424	0.1317	0.0316	88.19	EI_HFCH_SHL07	DCDS	AW_HFCH_SHL
Salix psammophila C. Wang et Ch. Y. Yang	0.004303	0.14	0.0313	88.19	EI_HFCH_SHL07	DCDS	AW_HFCH_SHL
Salix psammophila C. Wang et Ch. Y. Yang	0.003607	0.1143	0.0304	88.19	EI_HFCH_SHL07	DCDS	AW_HFCH_SHL
Salix psammophila C. Wang et Ch. Y. Yang	0.002563	0.1213	0.03	88.19	EI_HFCH_SHL07	DCDS	AW_HFCH_SHL
Salix psammophila C. Wang et Ch. Y. Yang	0.003073	0.066	0.0455	88.11	EI_HFCH_SHL07	DCDS	AW_HFCH_SHL
Salix psammophila C. Wang et Ch. Y. Yang	0.00343	0.0734	0.0446	88.1	EI_HFCH_SHL07	DCDS	AW_HFCH_SHL
Salix psammophila C. Wang et Ch. Y. Yang	0.009103	0.1353	0.0459	88.11	EI_HFCH_SHL07	DCDS	AW_HFCH_SHL
Salix psammophila C. Wang et Ch. Y. Yang	0.008687	0.1307	0.0468	88.1	EI_HFCH_SHL07	DCDS	AW_HFCH_SHL
Salix psammophila C. Wang et Ch. Y. Yang	0.00826	0.1133	0.0472	88.11	EI_HFCH_SHL07	DCDS	AW_HFCH_SHL
Salix psammophila C. Wang et Ch. Y. Yang	0.00631	0.0946	0.0471	88.1	EI_HFCH_SHL07	DCDS	AW_HFCH_SHL
Salix psammophila C. Wang et Ch. Y. Yang	0.002193	0.0838	0.0297	88.08	EI_HFCH_SHL07	DCDS	AW_HFCH_SHL
Salix psammophila C. Wang et Ch. Y. Yang	0.003323	0.0786	0.0298	88.08	EI_HFCH_SHL07	DCDS	AW_HFCH_SHL
Salix psammophila C. Wang et Ch. Y. Yang	0.00331	0.1527	0.0295	88.08	EI_HFCH_SHL07	DCDS	AW_HFCH_SHL
Salix psammophila C. Wang et Ch. Y. Yang	0.002767	0.1213	0.029	88.08	EI_HFCH_SHL07	DCDS	AW_HFCH_SHL
Salix psammophila C. Wang et Ch. Y. Yang	0.002477	0.1067	0.0294	88.08	EI_HFCH_SHL07	DCDS	AW_HFCH_SHL
Salix psammophila C. Wang et Ch. Y. Yang	0.003243	0.112	0.0289	88.09	EI_HFCH_SHL07	DCDS	AW_HFCH_SHL
Salix psammophila C. Wang et Ch. Y. Yang	0.016133	0.3717	0.0062	88.95	EI_HFCH_SHL09	DCDS	AW_HFCH_SHL
Salix psammophila C. Wang et Ch. Y. Yang	0.017033	0.5473	0.0061	88.94	EI_HFCH_SHL09	DCDS	AW_HFCH_SHL
Salix psammophila C. Wang et Ch. Y. Yang	0.013967	0.4723	0.0068	88.95	EI_HFCH_SHL09	DCDS	AW_HFCH_SHL
Salix psammophila C. Wang et Ch. Y. Yang	0.0264	0.576	0.0072	88.95	EI_HFCH_SHL09	DCDS	AW_HFCH_SHL
Salix psammophila C. Wang et Ch. Y. Yang	0.0249	0.5973	0.0079	88.95	EI_HFCH_SHL09	DCDS	AW_HFCH_SHL
Salix psammophila C. Wang et Ch. Y. Yang	0.036933	0.7777	0.0082	88.95	EI_HFCH_SHL09	DCDS	AW_HFCH_SHL
Salix psammophila C. Wang et Ch. Y. Yang	0.019	0.399	0.0212	88.98	EI_HFCH_SHL09	DCDS	AW_HFCH_SHL
Salix psammophila C. Wang et Ch. Y. Yang	0.025033	0.5463	0.021	88.99	EI_HFCH_SHL09	DCDS	AW_HFCH_SHL
Salix psammophila C. Wang et Ch. Y. Yang	0.0168	0.478	0.0225	88.98	EI_HFCH_SHL09	DCDS	AW_HFCH_SHL
Salix psammophila C. Wang et Ch. Y. Yang	0.0234	0.5297	0.0229	88.98	EI_HFCH_SHL09	DCDS	AW_HFCH_SHL
Salix psammophila C. Wang et Ch. Y. Yang	0.0233	0.3783	0.0244	88.98	EI_HFCH_SHL09	DCDS	AW_HFCH_SHL
Salix psammophila C. Wang et Ch. Y. Yang	0.0229	0.57	0.0232	88.98	EI_HFCH_SHL09	DCDS	AW_HFCH_SHL
Salix psammophila C. Wang et Ch. Y. Yang	0.0176	0.2947	0.0188	88.93	EI_HFCH_SHL09	DCDS	AW_HFCH_SHL
Salix psammophila C. Wang et Ch. Y. Yang	0.024467	0.442	0.0184	88.93	EI_HFCH_SHL09	DCDS	AW_HFCH_SHL
Salix psammophila C. Wang et Ch. Y. Yang	0.0277	0.4397	0.02	88.93	EI_HFCH_SHL09	DCDS	AW_HFCH_SHL
Salix psammophila C. Wang et Ch. Y. Yang	0.020233	0.446	0.0212	88.93	EI_HFCH_SHL09	DCDS	AW_HFCH_SHL
Salix psammophila C. Wang et Ch. Y. Yang	0.024733	0.488	0.0226	88.93	EI_HFCH_SHL09	DCDS	AW_HFCH_SHL
Salix psammophila C. Wang et Ch. Y. Yang	0.025433	0.4753	0.0229	88.93	EI_HFCH_SHL09	DCDS	AW_HFCH_SHL
Salix psammophila C. Wang et Ch. Y. Yang	0.0161	0.247	0.0242	88.87	EI_HFCH_SHL09	DCDS	AW_HFCH_SHL
Salix psammophila C. Wang et Ch. Y. Yang	0.0135	0.3257	0.0236	88.87	EI_HFCH_SHL09	DCDS	AW_HFCH_SHL
Salix psammophila C. Wang et Ch. Y. Yang	0.016133	0.3173	0.0253	88.87	EI_HFCH_SHL09	DCDS	AW_HFCH_SHL
Salix psammophila C. Wang et Ch. Y. Yang	0.012233	0.3663	0.0256	88.87	EI_HFCH_SHL09	DCDS	AW_HFCH_SHL
Salix psammophila C. Wang et Ch. Y. Yang	0.017567	0.4353	0.0256	88.87	EI_HFCH_SHL09	DCDS	AW_HFCH_SHL
Salix psammophila C. Wang et Ch. Y. Yang	0.0179	0.4193	0.0255	88.87	EI_HFCH_SHL09	DCDS	AW_HFCH_SHL
Salix psammophila C. Wang et Ch. Y. Yang	0.01065	0.1753	0.0285	88.81	EI_HFCH_SHL09	DCDS	AW_HFCH_SHL
Salix psammophila C. Wang et Ch. Y. Yang	0.0126	0.238	0.0279	88.8	EI_HFCH_SHL09	DCDS	AW_HFCH_SHL
Salix psammophila C. Wang et Ch. Y. Yang	0.0123	0.249	0.0283	88.8	EI_HFCH_SHL09	DCDS	AW_HFCH_SHL
Salix psammophila C. Wang et Ch. Y. Yang	0.010527	0.293	0.0288	88.81	EI_HFCH_SHL09	DCDS	AW_HFCH_SHL
Salix psammophila C. Wang et Ch. Y. Yang	0.005447	0.3487	0.0281	88.8	EI_HFCH_SHL09	DCDS	AW_HFCH_SHL
Salix psammophila C. Wang et Ch. Y. Yang	0.005017	0.37	0.0281	88.8	EI_HFCH_SHL09	DCDS	AW_HFCH_SHL
Salix psammophila C. Wang et Ch. Y. Yang	0.00843	0.1223	0.0265	88.78	EI_HFCH_SHL09	DCDS	AW_HFCH_SHL
Salix psammophila C. Wang et Ch. Y. Yang	0.004573	0.1377	0.0267	88.78	EI_HFCH_SHL09	DCDS	AW_HFCH_SHL
Salix psammophila C. Wang et Ch. Y. Yang	-0.000381	0.171	0.026	88.78	EI_HFCH_SHL09	DCDS	AW_HFCH_SHL
Salix psammophila C. Wang et Ch. Y. Yang	-0.001983	0.2323	0.0259	88.78	EI_HFCH_SHL09	DCDS	AW_HFCH_SHL
Salix psammophila C. Wang et Ch. Y. Yang	-0.003493	0.244	0.0257	88.78	EI_HFCH_SHL09	DCDS	AW_HFCH_SHL
Salix psammophila C. Wang et Ch. Y. Yang	-0.00402	0.2467	0.0251	88.78	EI_HFCH_SHL09	DCDS	AW_HFCH_SHL
Lespedeza potaninii Vass.	0.001403	0.3127	0.0209	88.53	EJ_HFCH_NZZ07	LEGM	AX_HFCH_NZZ
Lespedeza potaninii Vass.	0.003087	0.51	0.0192	88.53	EJ_HFCH_NZZ07	LEGM	AX_HFCH_NZZ
Lespedeza potaninii Vass.	0.000541	0.281	0.0205	88.52	EJ_HFCH_NZZ07	LEGM	AX_HFCH_NZZ
Lespedeza potaninii Vass.	0.001403	0.3127	0.0209	88.53	EJ_HFCH_NZZ07	LEGM	AX_HFCH_NZZ
Lespedeza potaninii Vass.	0.003087	0.51	0.0192	88.53	EJ_HFCH_NZZ07	LEGM	AX_HFCH_NZZ
Lespedeza potaninii Vass.	0.000541	0.281	0.0205	88.52	EJ_HFCH_NZZ07	LEGM	AX_HFCH_NZZ
Lespedeza potaninii Vass.	0.006367	0.1983	0.0373	88.45	EJ_HFCH_NZZ07	LEGM	AX_HFCH_NZZ
Lespedeza potaninii Vass.	0.004527	0.276	0.0364	88.45	EJ_HFCH_NZZ07	LEGM	AX_HFCH_NZZ
Lespedeza potaninii Vass.	0.0115	0.2483	0.0377	88.45	EJ_HFCH_NZZ07	LEGM	AX_HFCH_NZZ
Lespedeza potaninii Vass.	0.005893	0.2747	0.0353	88.45	EJ_HFCH_NZZ07	LEGM	AX_HFCH_NZZ
Lespedeza potaninii Vass.	0.009213	0.29	0.037	88.45	EJ_HFCH_NZZ07	LEGM	AX_HFCH_NZZ
Lespedeza potaninii Vass.	0.007453	0.2147	0.0366	88.44	EJ_HFCH_NZZ07	LEGM	AX_HFCH_NZZ
Lespedeza potaninii Vass.	0.010063	0.3177	0.0295	88.32	EJ_HFCH_NZZ07	LEGM	AX_HFCH_NZZ
Lespedeza potaninii Vass.	0.009917	0.3613	0.0273	88.32	EJ_HFCH_NZZ07	LEGM	AX_HFCH_NZZ
Lespedeza potaninii Vass.	0.0144	0.3903	0.0298	88.32	EJ_HFCH_NZZ07	LEGM	AX_HFCH_NZZ
Lespedeza potaninii Vass.	0.01214	0.368	0.0297	88.32	EJ_HFCH_NZZ07	LEGM	AX_HFCH_NZZ
Lespedeza potaninii Vass.	0.008113	0.3077	0.0295	88.32	EJ_HFCH_NZZ07	LEGM	AX_HFCH_NZZ
Lespedeza potaninii Vass.	0.010907	0.313	0.0298	88.32	EJ_HFCH_NZZ07	LEGM	AX_HFCH_NZZ
Lespedeza potaninii Vass.	0.003993	0.114	0.0463	88.2	EJ_HFCH_NZZ07	LEGM	AX_HFCH_NZZ
Lespedeza potaninii Vass.	0.005023	0.163	0.0446	88.2	EJ_HFCH_NZZ07	LEGM	AX_HFCH_NZZ
Lespedeza potaninii Vass.	0.00304	0.0867	0.0455	88.2	EJ_HFCH_NZZ07	LEGM	AX_HFCH_NZZ
Lespedeza potaninii Vass.	0.00313	0.0849	0.0453	88.19	EJ_HFCH_NZZ07	LEGM	AX_HFCH_NZZ
Lespedeza potaninii Vass.	0.00531	0.1137	0.0457	88.2	EJ_HFCH_NZZ07	LEGM	AX_HFCH_NZZ
Lespedeza potaninii Vass.	0.00504	0.1453	0.044	88.2	EJ_HFCH_NZZ07	LEGM	AX_HFCH_NZZ
Lespedeza potaninii Vass.	0.012467	0.228	0.0395	88.12	EJ_HFCH_NZZ07	LEGM	AX_HFCH_NZZ
Lespedeza potaninii Vass.	0.013233	0.4057	0.0361	88.12	EJ_HFCH_NZZ07	LEGM	AX_HFCH_NZZ
Lespedeza potaninii Vass.	0.014067	0.3557	0.0382	88.12	EJ_HFCH_NZZ07	LEGM	AX_HFCH_NZZ
Lespedeza potaninii Vass.	0.006283	0.138	0.0434	88.12	EJ_HFCH_NZZ07	LEGM	AX_HFCH_NZZ
Lespedeza potaninii Vass.	0.008037	0.1783	0.0419	88.12	EJ_HFCH_NZZ07	LEGM	AX_HFCH_NZZ
Lespedeza potaninii Vass.	0.0178	0.338	0.0416	88.12	EJ_HFCH_NZZ07	LEGM	AX_HFCH_NZZ
Lespedeza potaninii Vass.	0.00318	0.0974	0.0312	88.12	EJ_HFCH_NZZ07	LEGM	AX_HFCH_NZZ
Lespedeza potaninii Vass.	0.002333	0.1583	0.0304	88.13	EJ_HFCH_NZZ07	LEGM	AX_HFCH_NZZ
Lespedeza potaninii Vass.	0.002323	0.136	0.0312	88.12	EJ_HFCH_NZZ07	LEGM	AX_HFCH_NZZ
Lespedeza potaninii Vass.	0.001513	0.1057	0.0325	88.12	EJ_HFCH_NZZ07	LEGM	AX_HFCH_NZZ
Lespedeza potaninii Vass.	0.002873	0.1043	0.0319	88.12	EJ_HFCH_NZZ07	LEGM	AX_HFCH_NZZ
Lespedeza potaninii Vass.	0.00327	0.1297	0.0309	88.12	EJ_HFCH_NZZ07	LEGM	AX_HFCH_NZZ
Lespedeza potaninii Vass.	0.008107	1.3133	0.0114	88.94	EJ_HFCH_NZZ09	LEGM	AX_HFCH_NZZ
Lespedeza potaninii Vass.	0.010333	0.7363	0.0137	88.94	EJ_HFCH_NZZ09	LEGM	AX_HFCH_NZZ
Lespedeza potaninii Vass.	0.012167	0.9127	0.015	88.94	EJ_HFCH_NZZ09	LEGM	AX_HFCH_NZZ
Lespedeza potaninii Vass.	0.021867	0.687	0.0258	88.98	EJ_HFCH_NZZ09	LEGM	AX_HFCH_NZZ
Lespedeza potaninii Vass.	0.0133	0.385	0.0296	88.98	EJ_HFCH_NZZ09	LEGM	AX_HFCH_NZZ
Lespedeza potaninii Vass.	0.0198	0.5113	0.0322	88.98	EJ_HFCH_NZZ09	LEGM	AX_HFCH_NZZ
Lespedeza potaninii Vass.	0.019867	0.4733	0.0299	88.98	EJ_HFCH_NZZ09	LEGM	AX_HFCH_NZZ
Lespedeza potaninii Vass.	0.0166	0.6227	0.0332	88.98	EJ_HFCH_NZZ09	LEGM	AX_HFCH_NZZ
Lespedeza potaninii Vass.	0.0352	0.707	0.0309	88.98	EJ_HFCH_NZZ09	LEGM	AX_HFCH_NZZ
Lespedeza potaninii Vass.	0.0205	0.533	0.0264	88.93	EJ_HFCH_NZZ09	LEGM	AX_HFCH_NZZ
Lespedeza potaninii Vass.	0.00739	0.2583	0.0306	88.93	EJ_HFCH_NZZ09	LEGM	AX_HFCH_NZZ
Lespedeza potaninii Vass.	0.010867	0.4083	0.0311	88.92	EJ_HFCH_NZZ09	LEGM	AX_HFCH_NZZ
Lespedeza potaninii Vass.	0.016633	0.3383	0.0309	88.92	EJ_HFCH_NZZ09	LEGM	AX_HFCH_NZZ
Lespedeza potaninii Vass.	0.0134	0.5187	0.0332	88.92	EJ_HFCH_NZZ09	LEGM	AX_HFCH_NZZ
Lespedeza potaninii Vass.	0.017567	0.437	0.0329	88.92	EJ_HFCH_NZZ09	LEGM	AX_HFCH_NZZ
Lespedeza potaninii Vass.	0.018667	0.442	0.0262	88.86	EJ_HFCH_NZZ09	LEGM	AX_HFCH_NZZ
Lespedeza potaninii Vass.	0.0102	0.2573	0.0294	88.86	EJ_HFCH_NZZ09	LEGM	AX_HFCH_NZZ
Lespedeza potaninii Vass.	0.012067	0.3693	0.0308	88.86	EJ_HFCH_NZZ09	LEGM	AX_HFCH_NZZ
Lespedeza potaninii Vass.	0.015533	0.3077	0.0307	88.86	EJ_HFCH_NZZ09	LEGM	AX_HFCH_NZZ
Lespedeza potaninii Vass.	0.017367	0.5253	0.0325	88.86	EJ_HFCH_NZZ09	LEGM	AX_HFCH_NZZ
Lespedeza potaninii Vass.	0.015733	0.4773	0.0312	88.86	EJ_HFCH_NZZ09	LEGM	AX_HFCH_NZZ
Lespedeza potaninii Vass.	0.006547	0.3343	0.0297	88.8	EJ_HFCH_NZZ09	LEGM	AX_HFCH_NZZ
Lespedeza potaninii Vass.	0.006927	0.2	0.0333	88.8	EJ_HFCH_NZZ09	LEGM	AX_HFCH_NZZ
Lespedeza potaninii Vass.	0.0164	0.3473	0.0346	88.8	EJ_HFCH_NZZ09	LEGM	AX_HFCH_NZZ
Lespedeza potaninii Vass.	0.007893	0.2963	0.0329	88.79	EJ_HFCH_NZZ09	LEGM	AX_HFCH_NZZ
Lespedeza potaninii Vass.	0.005807	0.4433	0.0353	88.79	EJ_HFCH_NZZ09	LEGM	AX_HFCH_NZZ
Lespedeza potaninii Vass.	0.00888	0.4053	0.0329	88.79	EJ_HFCH_NZZ09	LEGM	AX_HFCH_NZZ
Lespedeza potaninii Vass.	-0.002863	0.2303	0.0259	88.79	EJ_HFCH_NZZ09	LEGM	AX_HFCH_NZZ
Lespedeza potaninii Vass.	-0.000767	0.164	0.0268	88.78	EJ_HFCH_NZZ09	LEGM	AX_HFCH_NZZ
Lespedeza potaninii Vass.	-0.00244	0.245	0.0267	88.78	EJ_HFCH_NZZ09	LEGM	AX_HFCH_NZZ
Lespedeza potaninii Vass.	-0.00081	0.1827	0.0257	88.78	EJ_HFCH_NZZ09	LEGM	AX_HFCH_NZZ
Lespedeza potaninii Vass.	-0.002867	0.2803	0.0267	88.78	EJ_HFCH_NZZ09	LEGM	AX_HFCH_NZZ
Lespedeza potaninii Vass.	-0.00202	0.2087	0.0261	88.78	EJ_HFCH_NZZ09	LEGM	AX_HFCH_NZZ
Hippophae rhamnoides Linn.	0.000785	0.103	0.0274	88.47	EK_HFCH_SHJ07	DCDS	AY_HFCH_SHJ
Hippophae rhamnoides Linn.	0.001117	0.118	0.0275	88.47	EK_HFCH_SHJ07	DCDS	AY_HFCH_SHJ
Hippophae rhamnoides Linn.	0.001543	0.1093	0.0279	88.47	EK_HFCH_SHJ07	DCDS	AY_HFCH_SHJ
Hippophae rhamnoides Linn.	0.00532	0.26	0.0252	88.47	EK_HFCH_SHJ07	DCDS	AY_HFCH_SHJ
Hippophae rhamnoides Linn.	0.0058	0.3557	0.0236	88.47	EK_HFCH_SHJ07	DCDS	AY_HFCH_SHJ
Hippophae rhamnoides Linn.	0.005793	0.255	0.0264	88.47	EK_HFCH_SHJ07	DCDS	AY_HFCH_SHJ
Hippophae rhamnoides Linn.	0.00189	0.0455	0.0331	88.46	EK_HFCH_SHJ07	DCDS	AY_HFCH_SHJ
Hippophae rhamnoides Linn.	0.0025	0.0458	0.0353	88.47	EK_HFCH_SHJ07	DCDS	AY_HFCH_SHJ
Hippophae rhamnoides Linn.	0.003297	0.0531	0.0401	88.47	EK_HFCH_SHJ07	DCDS	AY_HFCH_SHJ
Hippophae rhamnoides Linn.	0.003803	0.0827	0.0371	88.47	EK_HFCH_SHJ07	DCDS	AY_HFCH_SHJ
Hippophae rhamnoides Linn.	0.003143	0.0513	0.0405	88.47	EK_HFCH_SHJ07	DCDS	AY_HFCH_SHJ
Hippophae rhamnoides Linn.	0.003377	0.0564	0.0385	88.47	EK_HFCH_SHJ07	DCDS	AY_HFCH_SHJ
Hippophae rhamnoides Linn.	7.3e-05	0.0324	0.0488	88.48	EK_HFCH_SHJ07	DCDS	AY_HFCH_SHJ
Hippophae rhamnoides Linn.	-0.000442	0.0102	0.0501	88.48	EK_HFCH_SHJ07	DCDS	AY_HFCH_SHJ
Hippophae rhamnoides Linn.	0.001357	0.0382	0.0481	88.48	EK_HFCH_SHJ07	DCDS	AY_HFCH_SHJ
Hippophae rhamnoides Linn.	0.002997	0.0519	0.0533	88.47	EK_HFCH_SHJ07	DCDS	AY_HFCH_SHJ
Hippophae rhamnoides Linn.	0.000766	0.0231	0.0514	88.47	EK_HFCH_SHJ07	DCDS	AY_HFCH_SHJ
Hippophae rhamnoides Linn.	0.0001	0.0163	0.0536	88.47	EK_HFCH_SHJ07	DCDS	AY_HFCH_SHJ
Hippophae rhamnoides Linn.	0.001443	0.0294	0.0481	88.42	EK_HFCH_SHJ07	DCDS	AY_HFCH_SHJ
Hippophae rhamnoides Linn.	0.000406	0.021	0.0509	88.42	EK_HFCH_SHJ07	DCDS	AY_HFCH_SHJ
Hippophae rhamnoides Linn.	0.000873	0.0198	0.0508	88.41	EK_HFCH_SHJ07	DCDS	AY_HFCH_SHJ
Hippophae rhamnoides Linn.	0.001487	0.0279	0.0499	88.41	EK_HFCH_SHJ07	DCDS	AY_HFCH_SHJ
Hippophae rhamnoides Linn.	0.000857	0.0235	0.0498	88.42	EK_HFCH_SHJ07	DCDS	AY_HFCH_SHJ
Hippophae rhamnoides Linn.	0.002247	0.0499	0.0483	88.42	EK_HFCH_SHJ07	DCDS	AY_HFCH_SHJ
Hippophae rhamnoides Linn.	0.000672	0.0284	0.0469	88.37	EK_HFCH_SHJ07	DCDS	AY_HFCH_SHJ
Hippophae rhamnoides Linn.	-0.000672	0.0188	0.047	88.37	EK_HFCH_SHJ07	DCDS	AY_HFCH_SHJ
Hippophae rhamnoides Linn.	0.000397	0.0274	0.047	88.36	EK_HFCH_SHJ07	DCDS	AY_HFCH_SHJ
Hippophae rhamnoides Linn.	0.001283	0.0374	0.0465	88.36	EK_HFCH_SHJ07	DCDS	AY_HFCH_SHJ
Hippophae rhamnoides Linn.	0.001707	0.0385	0.0467	88.37	EK_HFCH_SHJ07	DCDS	AY_HFCH_SHJ
Hippophae rhamnoides Linn.	0.003387	0.1087	0.0439	88.36	EK_HFCH_SHJ07	DCDS	AY_HFCH_SHJ
Hippophae rhamnoides Linn.	0.000822	0.0382	0.045	88.39	EK_HFCH_SHJ07	DCDS	AY_HFCH_SHJ
Hippophae rhamnoides Linn.	0.000303	0.0379	0.0451	88.39	EK_HFCH_SHJ07	DCDS	AY_HFCH_SHJ
Hippophae rhamnoides Linn.	0.000371	0.0478	0.0446	88.39	EK_HFCH_SHJ07	DCDS	AY_HFCH_SHJ
Hippophae rhamnoides Linn.	0.000734	0.0533	0.0438	88.4	EK_HFCH_SHJ07	DCDS	AY_HFCH_SHJ
Hippophae rhamnoides Linn.	0.000924	0.0343	0.045	88.39	EK_HFCH_SHJ07	DCDS	AY_HFCH_SHJ
Hippophae rhamnoides Linn.	0.00122	0.0572	0.0445	88.39	EK_HFCH_SHJ07	DCDS	AY_HFCH_SHJ
Hippophae rhamnoides Linn.	0.005243	0.3307	0.0119	88.92	EK_HFCH_SHJ09	DCDS	AY_HFCH_SHJ
Hippophae rhamnoides Linn.	0.004777	0.4117	0.0117	88.92	EK_HFCH_SHJ09	DCDS	AY_HFCH_SHJ
Hippophae rhamnoides Linn.	0.00388	0.365	0.0121	88.92	EK_HFCH_SHJ09	DCDS	AY_HFCH_SHJ
Hippophae rhamnoides Linn.	0.004123	0.2717	0.0127	88.92	EK_HFCH_SHJ09	DCDS	AY_HFCH_SHJ
Hippophae rhamnoides Linn.	0.006833	0.3	0.0128	88.9	EK_HFCH_SHJ09	DCDS	AY_HFCH_SHJ
Hippophae rhamnoides Linn.	0.002633	0.2327	0.0133	88.9	EK_HFCH_SHJ09	DCDS	AY_HFCH_SHJ
Hippophae rhamnoides Linn.	0.0162	0.4253	0.0153	88.93	EK_HFCH_SHJ09	DCDS	AY_HFCH_SHJ
Hippophae rhamnoides Linn.	0.0156	0.4687	0.0152	88.94	EK_HFCH_SHJ09	DCDS	AY_HFCH_SHJ
Hippophae rhamnoides Linn.	0.00761	0.426	0.0157	88.94	EK_HFCH_SHJ09	DCDS	AY_HFCH_SHJ
Hippophae rhamnoides Linn.	0.007607	0.3417	0.0166	88.94	EK_HFCH_SHJ09	DCDS	AY_HFCH_SHJ
Hippophae rhamnoides Linn.	0.005913	0.3447	0.0173	88.94	EK_HFCH_SHJ09	DCDS	AY_HFCH_SHJ
Hippophae rhamnoides Linn.	0.002953	0.3113	0.0178	88.94	EK_HFCH_SHJ09	DCDS	AY_HFCH_SHJ
Hippophae rhamnoides Linn.	0.018467	0.466	0.0167	88.98	EK_HFCH_SHJ09	DCDS	AY_HFCH_SHJ
Hippophae rhamnoides Linn.	0.0115	0.4727	0.0169	88.97	EK_HFCH_SHJ09	DCDS	AY_HFCH_SHJ
Hippophae rhamnoides Linn.	0.008007	0.3807	0.0176	88.97	EK_HFCH_SHJ09	DCDS	AY_HFCH_SHJ
Hippophae rhamnoides Linn.	0.00399	0.2247	0.0188	88.97	EK_HFCH_SHJ09	DCDS	AY_HFCH_SHJ
Hippophae rhamnoides Linn.	0.002627	0.2457	0.0187	88.97	EK_HFCH_SHJ09	DCDS	AY_HFCH_SHJ
Hippophae rhamnoides Linn.	0.00279	0.232	0.0189	88.96	EK_HFCH_SHJ09	DCDS	AY_HFCH_SHJ
Hippophae rhamnoides Linn.	0.012833	0.4143	0.0203	88.95	EK_HFCH_SHJ09	DCDS	AY_HFCH_SHJ
Hippophae rhamnoides Linn.	0.002423	0.3243	0.0219	88.95	EK_HFCH_SHJ09	DCDS	AY_HFCH_SHJ
Hippophae rhamnoides Linn.	0.016367	0.3847	0.0222	88.95	EK_HFCH_SHJ09	DCDS	AY_HFCH_SHJ
Hippophae rhamnoides Linn.	0.00202	0.0919	0.0254	88.95	EK_HFCH_SHJ09	DCDS	AY_HFCH_SHJ
Hippophae rhamnoides Linn.	0.000968	0.1633	0.0253	88.95	EK_HFCH_SHJ09	DCDS	AY_HFCH_SHJ
Hippophae rhamnoides Linn.	0.000994	0.1363	0.026	88.95	EK_HFCH_SHJ09	DCDS	AY_HFCH_SHJ
Hippophae rhamnoides Linn.	0.001713	0.127	0.0203	89.01	EK_HFCH_SHJ09	DCDS	AY_HFCH_SHJ
Hippophae rhamnoides Linn.	0.001527	0.135	0.0202	89.01	EK_HFCH_SHJ09	DCDS	AY_HFCH_SHJ
Hippophae rhamnoides Linn.	0.001016	0.1333	0.0201	89.02	EK_HFCH_SHJ09	DCDS	AY_HFCH_SHJ
Hippophae rhamnoides Linn.	0.002083	0.0631	0.0205	89.02	EK_HFCH_SHJ09	DCDS	AY_HFCH_SHJ
Hippophae rhamnoides Linn.	0.000793	0.0815	0.0203	89.02	EK_HFCH_SHJ09	DCDS	AY_HFCH_SHJ
Hippophae rhamnoides Linn.	0.000863	0.0637	0.0203	89.02	EK_HFCH_SHJ09	DCDS	AY_HFCH_SHJ
Hippophae rhamnoides Linn.	-0.000731	0.0503	0.0123	89.14	EK_HFCH_SHJ09	DCDS	AY_HFCH_SHJ
Hippophae rhamnoides Linn.	-0.00085	0.0558	0.0122	89.14	EK_HFCH_SHJ09	DCDS	AY_HFCH_SHJ
Hippophae rhamnoides Linn.	-0.000679	0.0505	0.0122	89.14	EK_HFCH_SHJ09	DCDS	AY_HFCH_SHJ
Hippophae rhamnoides Linn.	-0.00088	0.0385	0.0124	89.14	EK_HFCH_SHJ09	DCDS	AY_HFCH_SHJ
Hippophae rhamnoides Linn.	-0.000989	0.0356	0.0124	89.14	EK_HFCH_SHJ09	DCDS	AY_HFCH_SHJ
Hippophae rhamnoides Linn.	-0.000839	0.0312	0.0126	89.14	EK_HFCH_SHJ09	DCDS	AY_HFCH_SHJ
Hippophae rhamnoides Linn.	0.0052	0.6434	0.01137	89	FZ_AS_SHJ05	DCDS	BJ_AS_SHJ
Hippophae rhamnoides Linn.	0.0037	0.6231	0.01114	89	FZ_AS_SHJ05	DCDS	BJ_AS_SHJ
Hippophae rhamnoides Linn.	0.0083	0.5012	0.01247	88.9	FZ_AS_SHJ05	DCDS	BJ_AS_SHJ
Hippophae rhamnoides Linn.	0.0085	0.353	0.01318	88.9	FZ_AS_SHJ05	DCDS	BJ_AS_SHJ
Hippophae rhamnoides Linn.	0.0234	0.3612	0.01631	88.8	FZ_AS_SHJ05	DCDS	BJ_AS_SHJ
Hippophae rhamnoides Linn.	0.0328	0.4353	0.01782	88.8	FZ_AS_SHJ05	DCDS	BJ_AS_SHJ
Hippophae rhamnoides Linn.	0.0119	0.3052	0.02001	88.6	FZ_AS_SHJ05	DCDS	BJ_AS_SHJ
Hippophae rhamnoides Linn.	0.014	0.2259	0.02129	88.6	FZ_AS_SHJ05	DCDS	BJ_AS_SHJ
Hippophae rhamnoides Linn.	0.0059	0.1447	0.01452	88.5	FZ_AS_SHJ05	DCDS	BJ_AS_SHJ
Hippophae rhamnoides Linn.	0.0042	0.0589	0.01583	88.5	FZ_AS_SHJ05	DCDS	BJ_AS_SHJ
Hippophae rhamnoides Linn.	-0.0008	0.0242	0.01225	88.6	FZ_AS_SHJ05	DCDS	BJ_AS_SHJ
Hippophae rhamnoides Linn.	-0.0002	0.0098	0.01183	88.6	FZ_AS_SHJ05	DCDS	BJ_AS_SHJ
Hippophae rhamnoides Linn.	0.014	0.5264	0.00653	88.7	FZ_AS_SHJ05	DCDS	BJ_AS_SHJ
Hippophae rhamnoides Linn.	0.0097	0.2971	0.00729	88.7	FZ_AS_SHJ05	DCDS	BJ_AS_SHJ
Hippophae rhamnoides Linn.	0.0199	0.3717	0.01813	88.7	FZ_AS_SHJ05	DCDS	BJ_AS_SHJ
Hippophae rhamnoides Linn.	0.0148	0.2773	0.02	88.7	FZ_AS_SHJ05	DCDS	BJ_AS_SHJ
Hippophae rhamnoides Linn.	0.016	0.2498	0.04931	88.7	FZ_AS_SHJ05	DCDS	BJ_AS_SHJ
Hippophae rhamnoides Linn.	0.0129	0.1827	0.04566	88.7	FZ_AS_SHJ05	DCDS	BJ_AS_SHJ
Hippophae rhamnoides Linn.	0.0141	0.2228	0.02648	88.5	FZ_AS_SHJ05	DCDS	BJ_AS_SHJ
Hippophae rhamnoides Linn.	0.0097	0.1103	0.02813	88.5	FZ_AS_SHJ05	DCDS	BJ_AS_SHJ
Hippophae rhamnoides Linn.	0.0125	0.2369	0.03122	88.4	FZ_AS_SHJ05	DCDS	BJ_AS_SHJ
Hippophae rhamnoides Linn.	0.0092	0.1063	0.031	88.4	FZ_AS_SHJ05	DCDS	BJ_AS_SHJ
Hippophae rhamnoides Linn.	0.0006	0.0215	0.01906	88.4	FZ_AS_SHJ05	DCDS	BJ_AS_SHJ
Hippophae rhamnoides Linn.	0.0005	0.0267	0.01915	88.4	FZ_AS_SHJ05	DCDS	BJ_AS_SHJ
Hippophae rhamnoides Linn.	0.0101	0.6737	0.01461	89.1	FZ_AS_SHJ07	DCDS	BJ_AS_SHJ
Hippophae rhamnoides Linn.	0.0094	0.5432	0.01689	89.1	FZ_AS_SHJ07	DCDS	BJ_AS_SHJ
Hippophae rhamnoides Linn.	0.0233	0.5732	0.02415	89.1	FZ_AS_SHJ07	DCDS	BJ_AS_SHJ
Hippophae rhamnoides Linn.	0.0201	0.4526	0.0277	89.1	FZ_AS_SHJ07	DCDS	BJ_AS_SHJ
Hippophae rhamnoides Linn.	0.0098	0.5283	0.02142	89.1	FZ_AS_SHJ07	DCDS	BJ_AS_SHJ
Hippophae rhamnoides Linn.	0.0071	0.3683	0.024	89.1	FZ_AS_SHJ07	DCDS	BJ_AS_SHJ
Hippophae rhamnoides Linn.	0.0173	0.4342	0.02758	89	FZ_AS_SHJ07	DCDS	BJ_AS_SHJ
Hippophae rhamnoides Linn.	0.0132	0.25	0.03269	89	FZ_AS_SHJ07	DCDS	BJ_AS_SHJ
Hippophae rhamnoides Linn.	0.0108	0.3971	0.02477	88.9	FZ_AS_SHJ07	DCDS	BJ_AS_SHJ
Hippophae rhamnoides Linn.	0.0086	0.2819	0.02765	88.9	FZ_AS_SHJ07	DCDS	BJ_AS_SHJ
Hippophae rhamnoides Linn.	0.0044	0.1056	0.01346	88.9	FZ_AS_SHJ07	DCDS	BJ_AS_SHJ
Hippophae rhamnoides Linn.	0.0031	0.0575	0.01385	88.9	FZ_AS_SHJ07	DCDS	BJ_AS_SHJ
Hippophae rhamnoides Linn.	0.0025	1.6889	0.00325	89.4	FZ_AS_SHJ09	DCDS	BJ_AS_SHJ
Hippophae rhamnoides Linn.	0.0055	0.8803	0.00413	89.4	FZ_AS_SHJ09	DCDS	BJ_AS_SHJ
Hippophae rhamnoides Linn.	0.0082	0.2712	0.01539	89.3	FZ_AS_SHJ09	DCDS	BJ_AS_SHJ
Hippophae rhamnoides Linn.	0.0108	0.1722	0.01919	89.3	FZ_AS_SHJ09	DCDS	BJ_AS_SHJ
Hippophae rhamnoides Linn.	0.0081	0.137	0.03722	89.2	FZ_AS_SHJ09	DCDS	BJ_AS_SHJ
Hippophae rhamnoides Linn.	0.0077	0.0757	0.04199	89.2	FZ_AS_SHJ09	DCDS	BJ_AS_SHJ
Hippophae rhamnoides Linn.	0.0155	0.2687	0.02123	89.1	FZ_AS_SHJ09	DCDS	BJ_AS_SHJ
Hippophae rhamnoides Linn.	0.0063	0.0718	0.02782	89.1	FZ_AS_SHJ09	DCDS	BJ_AS_SHJ
Hippophae rhamnoides Linn.	0.0027	0.0555	0.03318	89	FZ_AS_SHJ09	DCDS	BJ_AS_SHJ
Hippophae rhamnoides Linn.	0.004	0.0302	0.03226	89	FZ_AS_SHJ09	DCDS	BJ_AS_SHJ
Hippophae rhamnoides Linn.	-0.0001	0.0377	0.01167	89	FZ_AS_SHJ09	DCDS	BJ_AS_SHJ
Hippophae rhamnoides Linn.	-0.0004	0.0163	0.01249	89	FZ_AS_SHJ09	DCDS	BJ_AS_SHJ
Caragana korshinskii Kom	0.0034	0.2237	0.00852	87.8	GA_AS_NT05	LEGM	BK_AS_NT
Caragana korshinskii Kom	0.0028	0.2084	0.0091	87.8	GA_AS_NT05	LEGM	BK_AS_NT
Caragana korshinskii Kom	0.0058	0.1702	0.01814	87.8	GA_AS_NT05	LEGM	BK_AS_NT
Caragana korshinskii Kom	0.0116	0.3674	0.01715	87.8	GA_AS_NT05	LEGM	BK_AS_NT
Caragana korshinskii Kom	0.0091	0.1921	0.01975	87.8	GA_AS_NT05	LEGM	BK_AS_NT
Caragana korshinskii Kom	0.0103	0.2938	0.02062	87.8	GA_AS_NT05	LEGM	BK_AS_NT
Caragana korshinskii Kom	0.0093	0.1921	0.02161	87.8	GA_AS_NT05	LEGM	BK_AS_NT
Caragana korshinskii Kom	0.0079	0.1867	0.02221	87.8	GA_AS_NT05	LEGM	BK_AS_NT
Caragana korshinskii Kom	0.0016	0.0895	0.01915	87.7	GA_AS_NT05	LEGM	BK_AS_NT
Caragana korshinskii Kom	0.0012	0.1376	0.01934	87.7	GA_AS_NT05	LEGM	BK_AS_NT
Caragana korshinskii Kom	0	0.0746	0.01653	87.7	GA_AS_NT05	LEGM	BK_AS_NT
Caragana korshinskii Kom	0.0009	0.1153	0.016	87.7	GA_AS_NT05	LEGM	BK_AS_NT
Caragana korshinskii Kom	0.0039	0.1341	0.01313	87.8	GA_AS_NT07	LEGM	BK_AS_NT
Caragana korshinskii Kom	0.0062	0.1764	0.01338	87.8	GA_AS_NT07	LEGM	BK_AS_NT
Caragana korshinskii Kom	0.0039	0.1341	0.01313	87.8	GA_AS_NT07	LEGM	BK_AS_NT
Caragana korshinskii Kom	0.0062	0.1764	0.01338	87.8	GA_AS_NT07	LEGM	BK_AS_NT
Caragana korshinskii Kom	0.0047	0.1347	0.02444	87.7	GA_AS_NT07	LEGM	BK_AS_NT
Caragana korshinskii Kom	0.006	0.1526	0.02654	87.7	GA_AS_NT07	LEGM	BK_AS_NT
Caragana korshinskii Kom	0.0022	0.0955	0.0285	87.6	GA_AS_NT07	LEGM	BK_AS_NT
Caragana korshinskii Kom	0.0046	0.1271	0.02811	87.6	GA_AS_NT07	LEGM	BK_AS_NT
Caragana korshinskii Kom	0.0032	0.0752	0.02789	87.6	GA_AS_NT07	LEGM	BK_AS_NT
Caragana korshinskii Kom	0.0049	0.1201	0.02727	87.6	GA_AS_NT07	LEGM	BK_AS_NT
Caragana korshinskii Kom	0	0.0374	0.02691	87.5	GA_AS_NT07	LEGM	BK_AS_NT
Caragana korshinskii Kom	0.0002	0.0814	0.02505	87.5	GA_AS_NT07	LEGM	BK_AS_NT
Caragana korshinskii Kom	0.0046	0.2856	0.00718	88.4	GA_AS_NT09	LEGM	BK_AS_NT
Caragana korshinskii Kom	0.005	0.723	0.00681	88.4	GA_AS_NT09	LEGM	BK_AS_NT
Caragana korshinskii Kom	0.0108	0.3459	0.02112	88.4	GA_AS_NT09	LEGM	BK_AS_NT
Caragana korshinskii Kom	0.0128	0.517	0.02223	88.4	GA_AS_NT09	LEGM	BK_AS_NT
Caragana korshinskii Kom	0.0145	0.2893	0.0164	88.3	GA_AS_NT09	LEGM	BK_AS_NT
Caragana korshinskii Kom	0.0126	0.3698	0.01856	88.3	GA_AS_NT09	LEGM	BK_AS_NT
Caragana korshinskii Kom	0.0038	0.1491	0.03992	88.2	GA_AS_NT09	LEGM	BK_AS_NT
Caragana korshinskii Kom	0.0027	0.1154	0.03939	88.2	GA_AS_NT09	LEGM	BK_AS_NT
Caragana korshinskii Kom	0.0055	0.1273	0.03407	88.1	GA_AS_NT09	LEGM	BK_AS_NT
Caragana korshinskii Kom	0.0056	0.1852	0.03307	88.1	GA_AS_NT09	LEGM	BK_AS_NT
Caragana korshinskii Kom	0.0002	0.044	0.02584	88.1	GA_AS_NT09	LEGM	BK_AS_NT
Caragana korshinskii Kom	0.0003	0.0882	0.0246	88.1	GA_AS_NT09	LEGM	BK_AS_NT
Laspedeza daurica (Laxm.) Schindl.	0.0016	0.0829	0.02721	88.3	GB_AS_HZHZ05	LEGM	BL_AS_HZHZ
Laspedeza daurica (Laxm.) Schindl.	0.0049	0.095	0.03075	88.3	GB_AS_HZHZ05	LEGM	BL_AS_HZHZ
Laspedeza daurica (Laxm.) Schindl.	0.0022	0.0472	0.03901	88.3	GB_AS_HZHZ05	LEGM	BL_AS_HZHZ
Laspedeza daurica (Laxm.) Schindl.	0.0033	0.0615	0.0419	88.3	GB_AS_HZHZ05	LEGM	BL_AS_HZHZ
Laspedeza daurica (Laxm.) Schindl.	0.0058	0.074	0.04835	88.2	GB_AS_HZHZ05	LEGM	BL_AS_HZHZ
Laspedeza daurica (Laxm.) Schindl.	0.0045	0.0589	0.04659	88.2	GB_AS_HZHZ05	LEGM	BL_AS_HZHZ
Laspedeza daurica (Laxm.) Schindl.	0.0099	0.1244	0.04165	88.1	GB_AS_HZHZ05	LEGM	BL_AS_HZHZ
Laspedeza daurica (Laxm.) Schindl.	0.0057	0.0807	0.04536	88	GB_AS_HZHZ05	LEGM	BL_AS_HZHZ
Laspedeza daurica (Laxm.) Schindl.	0.0056	0.0693	0.03721	87.9	GB_AS_HZHZ05	LEGM	BL_AS_HZHZ
Laspedeza daurica (Laxm.) Schindl.	0.0049	0.0584	0.03551	87.9	GB_AS_HZHZ05	LEGM	BL_AS_HZHZ
Laspedeza daurica (Laxm.) Schindl.	0.0175	0.3752	0.0208	87.6	GB_AS_HZHZ07	LEGM	BL_AS_HZHZ
Laspedeza daurica (Laxm.) Schindl.	0.0148	0.3253	0.0217	87.6	GB_AS_HZHZ07	LEGM	BL_AS_HZHZ
Laspedeza daurica (Laxm.) Schindl.	0.0143	0.4836	0.02862	87.6	GB_AS_HZHZ07	LEGM	BL_AS_HZHZ
Laspedeza daurica (Laxm.) Schindl.	0.011	0.7852	0.02787	87.6	GB_AS_HZHZ07	LEGM	BL_AS_HZHZ
Laspedeza daurica (Laxm.) Schindl.	0.01	0.1876	0.0298	87.5	GB_AS_HZHZ07	LEGM	BL_AS_HZHZ
Laspedeza daurica (Laxm.) Schindl.	0.0134	0.1767	0.03133	87.5	GB_AS_HZHZ07	LEGM	BL_AS_HZHZ
Laspedeza daurica (Laxm.) Schindl.	0.0053	0.1654	0.03324	87.4	GB_AS_HZHZ07	LEGM	BL_AS_HZHZ
Laspedeza daurica (Laxm.) Schindl.	0.005	0.1894	0.03114	87.4	GB_AS_HZHZ07	LEGM	BL_AS_HZHZ
Laspedeza daurica (Laxm.) Schindl.	0.0055	0.2477	0.02851	87.4	GB_AS_HZHZ07	LEGM	BL_AS_HZHZ
Laspedeza daurica (Laxm.) Schindl.	0.0026	0.1764	0.02727	87.4	GB_AS_HZHZ07	LEGM	BL_AS_HZHZ
Laspedeza daurica (Laxm.) Schindl.	-0.0021	0.0526	0.01742	87.4	GB_AS_HZHZ07	LEGM	BL_AS_HZHZ
Laspedeza daurica (Laxm.) Schindl.	-0.002	0.0501	0.01736	87.4	GB_AS_HZHZ07	LEGM	BL_AS_HZHZ
